# Supplementary material for: Cancer-associated fibroblast classification in single-cell and spatial proteomics data
Source: Nat Commun. 2023 Jul 18;14:4294. doi: 10.1038/s41467-023-39762-1 (PMC10354071; doi:10.1038/s41467-023-39762-1)
Supplement: Supplementary file 5 — Supplementary Dataset 2 [file 41467_2023_39762_MOESM5_ESM.csv]

p_val	avg_log2FC	pct.1	pct.2	p_val_adj	cluster	gene
0	2.582499167	0.956	0.602	0	0	POSTN
0	2.574853359	0.709	0.396	0	0	MMP11
0	2.294002601	1	0.972	0	0	COL1A1
0	2.276206588	0.457	0.085	0	0	COMP
0	2.239540092	0.816	0.19	0	0	COL10A1
0	2.180476951	0.74	0.165	0	0	COL11A1
0	1.987190639	1	0.989	0	0	COL1A2
0	1.960574344	0.989	0.624	0	0	CTHRC1
0	1.890259	0.999	0.969	0	0	COL3A1
0	1.765307798	0.993	0.907	0	0	FN1
0	1.735663976	0.854	0.31	0	0	COL8A1
0	1.723381482	0.77	0.526	0	0	ASPN
0	1.720993688	0.951	0.647	0	0	SFRP2
0	1.650892334	0.929	0.639	0	0	COL12A1
0	1.621024357	0.861	0.427	0	0	INHBA
0	1.612080601	0.995	0.776	0	0	LUM
0	1.556315847	0.609	0.077	0	0	SDC1
0	1.540356615	0.991	0.719	0	0	VCAN
0	1.473814909	0.988	0.835	0	0	COL5A2
0	1.458416535	0.951	0.55	0	0	THBS2
0	1.440418007	0.999	0.986	0	0	SPARC
0	1.433133429	0.994	0.902	0	0	AEBP1
0	1.416969925	0.966	0.759	0	0	NBL1
0	1.370858394	0.729	0.395	0	0	SULF1
0	1.352128641	0.941	0.574	0	0	COL5A1
0	1.349183466	0.716	0.274	0	0	ITGBL1
0	1.288577961	0.488	0.076	0	0	GJB2
0	1.26363664	0.893	0.461	0	0	MXRA5
0	1.240742158	0.959	0.776	0	0	RARRES2
0	1.214711161	0.916	0.534	0	0	CDH11
0	1.152259932	0.997	0.805	0	0	COL6A3
0	1.105580813	0.74	0.376	0	0	GALNT1
0	1.102878354	0.818	0.391	0	0	LOXL1
0	1.082390902	0.554	0.243	0	0	RGCC
0	1.077117599	0.757	0.231	0	0	MFAP2
0	1.07576829	0.66	0.33	0	0	PLAU
0	1.074922605	0.595	0.1	0	0	LRRC15
0	1.064097749	0.583	0.136	0	0	FNDC1
0	1.042115782	0.907	0.446	0	0	FAP
0	1.036523143	0.956	0.809	0	0	HTRA1
0	1.03599963	0.703	0.256	0	0	ADAM12
0	1.009072007	0.689	0.209	0	0	SULF2
0	0.999760344	0.931	0.817	0	0	CTGF
0	0.980697271	0.97	0.789	0	0	CTSB
0	0.975912998	0.807	0.476	0	0	ANTXR1
0	0.969294037	0.91	0.572	0	0	RCN3
0	0.96645949	0.592	0.155	0	0	GXYLT2
0	0.966367411	0.975	0.725	0	0	CTSK
0	0.957123401	0.904	0.615	0	0	CLEC11A
0	0.941767478	0.838	0.551	0	0	ISLR
0	0.940469713	0.812	0.426	0	0	CERCAM
0	0.938694835	0.794	0.436	0	0	COPZ2
0	0.932257349	0.478	0.114	0	0	NTM
0	0.930682364	0.936	0.778	0	0	PALLD
0	0.924801471	0.883	0.636	0	0	MDK
0	0.922012191	0.956	0.703	0	0	PPIC
0	0.913034052	0.782	0.326	0	0	DPYSL3
0	0.912196948	0.566	0.131	0	0	ITGA11
0	0.901213206	0.843	0.404	0	0	S100A16
0	0.894142404	0.665	0.244	0	0	CHPF
0	0.88966544	0.98	0.825	0	0	MARCKS
0	0.884059997	1	0.999	0	0	LGALS1
0	0.883645173	0.769	0.332	0	0	PLXDC2
0	0.848951416	0.768	0.466	0	0	MMP14
0	0.843231842	0.998	0.972	0	0	COL6A1
0	0.841604747	0.99	0.861	0	0	TIMP2
0	0.832822028	0.936	0.654	0	0	MMP2
0	0.823332235	0.508	0.109	0	0	COL8A2
0	0.818766094	0.999	0.958	0	0	BGN
0	0.809887674	0.629	0.215	0	0	ARL4C
0	0.808914399	0.584	0.149	0	0	NRP2
0	0.808433022	0.555	0.118	0	0	PCDH7
0	0.8081412	0.955	0.813	0	0	CALU
0	0.80017135	0.338	0.067	0	0	MATN3
0	0.799362621	0.291	0.045	0	0	LAMP5
0	0.796152503	0.358	0.08	0	0	DIO2
0	0.790546569	0.897	0.66	0	0	Sep.11
0	0.788984008	0.637	0.312	0	0	LOXL2
0	0.788408719	0.998	0.965	0	0	CD99
0	0.781560011	0.571	0.156	0	0	RUNX2
0	0.775120707	0.626	0.223	0	0	KDELR3
0	0.767317352	0.449	0.051	0	0	PLPP4
0	0.767095402	0.681	0.309	0	0	SPHK1
0	0.755020895	0.984	0.914	0	0	P4HB
0	0.73407861	0.959	0.831	0	0	MXRA8
0	0.73225254	0.942	0.733	0	0	EFEMP2
0	0.730518225	0.555	0.201	0	0	ANKH
0	0.728503764	0.634	0.24	0	0	KIAA1217
0	0.718514579	0.587	0.223	0	0	PTK7
0	0.710045539	0.765	0.458	0	0	CNN2
0	0.709623194	0.535	0.138	0	0	LMO7
0	0.698840376	0.662	0.267	0	0	LOX
0	0.685553218	0.789	0.441	0	0	MRC2
0	0.685217613	0.596	0.21	0	0	RAI14
0	0.678248064	0.493	0.085	0	0	PODNL1
0	0.674688121	0.948	0.819	0	0	KDELR2
0	0.673377581	0.545	0.193	0	0	FIBIN
0	0.671287914	0.576	0.208	0	0	UNC5B
0	0.668597616	0.75	0.391	0	0	GPX8
0	0.667801415	0.717	0.395	0	0	CKAP4
0	0.665231292	0.474	0.111	0	0	PYCR1
0	0.662054185	0.506	0.187	0	0	TMEM158
0	0.659449776	0.637	0.257	0	0	PLOD2
0	0.659304569	0.557	0.213	0	0	GJA1
0	0.659036088	0.937	0.783	0	0	OSTC
0	0.65352808	0.85	0.609	0	0	ITGB5
0	0.64613743	0.911	0.691	0	0	SSR3
0	0.639618623	0.389	0.106	0	0	SUGCT
0	0.638934323	0.507	0.16	0	0	SPON1
0	0.638604128	0.519	0.174	0	0	SPOCK1
0	0.633974262	0.874	0.642	0	0	FKBP10
0	0.631386649	0.368	0.093	0	0	SLC6A6
0	0.629510235	0.649	0.324	0	0	COL16A1
0	0.629244597	0.568	0.199	0	0	SRPX2
0	0.626240143	0.309	0.045	0	0	CILP2
0	0.6250886	0.928	0.786	0	0	PDLIM2
0	0.620512031	0.962	0.861	0	0	CAPZB
0	0.619667695	0.642	0.265	0	0	C4orf48
0	0.612159555	0.618	0.278	0	0	FRMD6
0	0.609331372	0.603	0.268	0	0	ADAMTS2
0	0.60534689	0.969	0.928	0	0	OST4
0	0.603284595	0.926	0.741	0	0	MYDGF
0	0.602744545	0.618	0.292	0	0	DAP
0	0.599653571	0.603	0.254	0	0	PDLIM4
0	0.59777415	0.501	0.146	0	0	CREB3L1
0	0.597483536	0.624	0.272	0	0	GOLM1
0	0.597237618	0.66	0.337	0	0	GLT8D2
0	0.595811777	0.53	0.192	0	0	FAM198B
0	0.59477187	0.557	0.222	0	0	PDPN
0	0.591670736	0.555	0.208	0	0	FSCN1
0	0.586383967	0.99	0.906	0	0	ANXA2
0	0.579896187	0.789	0.495	0	0	FAM114A1
0	0.57820151	0.999	0.98	0	0	PPIB
0	0.56806667	0.937	0.69	0	0	FBN1
0	0.56348198	0.56	0.243	0	0	MAGED1
0	0.563471936	1	0.999	0	0	TMSB10
0	0.560369648	0.517	0.182	0	0	P3H4
0	0.547748365	0.466	0.137	0	0	SMCO4
0	0.542437379	0.517	0.178	0	0	NXN
0	0.541224891	0.395	0.064	0	0	KIF26B
0	0.540763524	0.542	0.199	0	0	P3H3
0	0.540578405	0.321	0.031	0	0	HSD17B6
0	0.540497964	0.897	0.708	0	0	HDLBP
0	0.527586411	0.617	0.279	0	0	TMEM45A
0	0.525372957	0.453	0.128	0	0	SGCD
0	0.524496382	0.497	0.17	0	0	BNC2
0	0.517308191	0.422	0.111	0	0	PDGFC
0	0.512340037	0.877	0.529	0	0	BASP1
0	0.499168344	0.993	0.801	0	0	DCN
0	0.482238309	0.572	0.239	0	0	CLMP
0	0.453462183	0.294	0.037	0	0	SYNDIG1
0	0.430101909	0.355	0.072	0	0	WISP1
0	0.394427418	0.34	0.078	0	0	JCAD
0	0.386195614	0.338	0.074	0	0	P4HA3
0	0.371666915	0.278	0.038	0	0	GALNT5
1.08694442085074e-322	0.550095322	0.393	0.111	1.85878365409685e-318	0	WNT2
1.82804288961261e-322	0.340069736	0.746	0.406	3.12613614552653e-318	0	MFAP5
1.02271588689138e-321	0.610066078	0.89	0.689	1.74894643817295e-317	0	SPATS2L
2.46835196662287e-320	0.53516979	1	0.999	4.22112869812177e-316	0	COL6A2
9.29189260133632e-320	0.505955268	0.999	0.998	1.58900655375452e-315	0	SERF2
4.68300122410626e-319	0.654748977	0.441	0.155	8.00840039334411e-315	0	NUAK1
3.53022804007584e-315	0.512860809	0.474	0.169	6.03704297133369e-311	0	PRICKLE1
2.60628082074295e-313	0.523088967	0.931	0.793	0.00E+00	0	VKORC1
8.55034043557356e-310	0.587309946	0.651	0.34	1.46E-305	0	SH3PXD2A
6.01E-308	0.579744588	0.827	0.6	1.03E-303	0	TTC3
6.09E-307	1.324874524	0.679	0.392	1.04E-302	0	SFRP4
1.85E-305	0.57411899	0.816	0.55	3.16E-301	0	PPFIBP1
2.11E-302	0.415353906	0.299	0.063	3.60E-298	0	NKD2
6.38E-302	0.515094241	0.957	0.877	1.09E-297	0	ARF4
2.46E-300	0.823359585	0.656	0.402	4.21E-296	0	CD55
2.93E-300	0.837028462	0.263	0.046	5.01E-296	0	GRP
7.02E-300	0.511518789	0.451	0.166	1.20E-295	0	RIN2
2.91E-297	0.572423378	0.652	0.355	4.98E-293	0	CMTM3
3.12E-294	0.975718558	0.327	0.082	5.34E-290	0	C1QTNF3
8.83E-293	0.527325998	0.441	0.153	1.51E-288	0	BHLHE41
2.47E-288	0.441833988	0.335	0.091	4.23E-284	0	NINJ2
1.13E-287	0.629890354	0.733	0.485	1.93E-283	0	RAB31
2.95E-287	0.593104601	0.906	0.725	5.04E-283	0	EMILIN1
3.09E-287	0.468309459	0.503	0.214	5.28E-283	0	GPX7
6.52E-287	0.475615833	0.519	0.223	1.11E-282	0	P3H1
2.01E-285	0.475716042	0.444	0.161	3.44E-281	0	SLC16A3
2.42E-285	0.445723132	0.44	0.157	4.14E-281	0	ADAMTS12
3.10E-284	0.619417762	0.579	0.276	5.31E-280	0	NREP
3.41E-282	0.418531594	0.373	0.112	5.83E-278	0	PLXNC1
2.91E-281	0.883696658	0.42	0.152	4.98E-277	0	FST
6.93E-276	0.537028306	0.949	0.853	1.19E-271	0	PKM
9.67E-276	0.536974252	0.445	0.168	1.65E-271	0	SMYD3
1.64E-274	0.429409038	0.402	0.133	2.80E-270	0	HMCN1
3.19E-272	0.379020652	0.928	0.683	5.45E-268	0	LRP1
4.28E-272	0.484590187	0.698	0.416	7.32E-268	0	TMED3
1.00E-271	0.766524248	0.35	0.101	1.71E-267	0	GREM1
2.57E-267	0.5563248	0.692	0.395	4.39E-263	0	PLAUR
6.47E-266	0.358751667	0.3	0.075	1.11E-261	0	CYS1
6.57E-263	0.473888113	0.946	0.835	1.12E-258	0	PHPT1
7.67E-262	0.494136853	0.446	0.176	1.31E-257	0	MYH10
2.75E-259	0.496172936	0.86	0.661	4.69E-255	0	LMAN1
9.58E-259	0.345908944	0.341	0.101	1.64E-254	0	TANC2
5.57E-257	0.591506753	0.78	0.509	9.53E-253	0	LMCD1
9.30E-257	0.534705396	0.318	0.088	1.59E-252	0	ENPP1
1.51E-255	0.465417032	0.462	0.191	2.59E-251	0	FZD1
5.33E-254	0.424023275	0.454	0.187	9.11E-250	0	B4GALT2
1.06E-249	0.378535514	0.265	0.06	1.81E-245	0	SLC38A5
2.97E-249	0.507112821	0.622	0.332	5.07E-245	0	P4HA2
7.09E-249	0.518128151	0.855	0.673	1.21E-244	0	PRDX4
1.45E-247	0.389739163	0.37	0.124	2.48E-243	0	GALNT10
1.99E-247	0.844345837	0.628	0.346	3.41E-243	0	HTRA3
7.85E-247	0.519165886	0.596	0.323	1.34E-242	0	SLC44A1
1.82E-246	0.32392168	0.297	0.078	3.11E-242	0	AZIN2
2.68E-246	0.351045692	0.35	0.11	4.57E-242	0	RHOD
3.66E-246	0.434068996	0.999	0.992	6.26E-242	0	S100A11
2.11E-245	0.596792078	0.623	0.333	3.60E-241	0	LTBP2
8.79E-245	0.476700853	0.746	0.528	1.50E-240	0	YIF1A
9.00E-244	0.488555241	0.466	0.198	1.54E-239	0	MICAL2
3.57E-243	0.597826517	0.452	0.184	6.10E-239	0	OMD
8.62E-242	0.482107653	0.48	0.205	1.47E-237	0	TMEM119
3.75E-241	0.458624611	0.614	0.333	6.40E-237	0	FKBP9
4.57E-241	0.520387228	0.986	0.948	7.81E-237	0	SERPINF1
3.22E-234	0.311528096	0.316	0.093	5.50E-230	0	ROR2
3.22E-233	0.413717967	0.477	0.21	5.50E-229	0	FKBP14
6.16E-232	0.420473292	0.536	0.257	1.05E-227	0	PLOD1
1.74E-231	0.434079426	0.874	0.719	2.98E-227	0	JTB
9.80E-231	0.266101822	0.372	0.138	1.68E-226	0	RFLNB
1.70E-230	0.618841665	0.385	0.154	2.91E-226	0	CDKN2A
1.01E-229	0.457501788	1	1	1.74E-225	0	FTL
1.92E-224	0.490298753	0.582	0.302	3.28E-220	0	FHL2
1.96E-224	0.313091221	0.253	0.061	3.35E-220	0	SERINC2
3.69E-224	0.380073188	0.305	0.093	6.31E-220	0	ALDH1B1
1.05E-223	0.452244721	0.951	0.853	1.79E-219	0	RRBP1
4.91E-223	0.415675013	0.453	0.196	8.40E-219	0	PTGFRN
4.69E-222	0.63807991	0.815	0.589	8.02E-218	0	SPON2
6.99E-222	0.522195825	0.983	0.929	1.19E-217	0	SERPINH1
1.16E-221	0.541244497	0.617	0.38	1.98E-217	0	PXDN
2.71E-221	0.410837181	0.595	0.318	4.63E-217	0	GLT8D1
8.47E-221	0.469349375	0.565	0.298	1.45E-216	0	FKBP11
3.85E-220	0.328307336	0.312	0.097	6.59E-216	0	ALDH1L2
3.11E-219	0.441670322	0.853	0.688	5.31E-215	0	TMED9
1.00E-218	0.565967995	0.643	0.365	1.72E-214	0	GAS1
1.13E-218	0.304744775	0.283	0.078	1.94E-214	0	MDFI
1.79E-217	0.405051617	0.976	0.932	3.06E-213	0	RABAC1
5.64E-217	0.511238685	0.8	0.615	9.64E-213	0	PTTG1IP
6.46E-217	0.401837976	0.522	0.26	1.10E-212	0	SLC39A13
2.96E-215	0.975736003	0.426	0.187	5.07E-211	0	CILP
3.16E-215	0.46740839	0.47	0.213	5.40E-211	0	PERP
1.19E-214	0.451590877	0.347	0.124	2.03E-210	0	CDKN2B
2.07E-214	0.416960713	0.879	0.702	3.55E-210	0	SEC31A
1.12E-211	0.401916471	0.52	0.253	1.91E-207	0	FMOD
1.37E-209	0.439776748	0.991	0.943	2.34E-205	0	NNMT
2.09E-209	0.416288135	0.549	0.294	3.57E-205	0	MARVELD1
3.17E-209	0.429103421	0.437	0.194	5.43E-205	0	GPC1
1.25E-206	0.51102295	0.749	0.492	2.13E-202	0	TNFAIP6
3.06E-206	0.314916127	0.956	0.801	5.24E-202	0	FSTL1
8.04E-206	0.389540637	0.544	0.283	1.37E-201	0	TP53I13
7.00E-204	0.411481072	0.989	0.98	1.20E-199	0	ATP5E
1.50E-203	0.391562676	0.423	0.183	2.57E-199	0	C1QTNF6
2.50E-203	0.368045515	0.329	0.115	4.28E-199	0	ETV1
3.54E-202	0.325771698	0.326	0.112	6.05E-198	0	NOX4
3.24E-201	0.31746798	0.553	0.295	5.54E-197	0	BICC1
3.47E-201	0.463525194	0.542	0.291	5.94E-197	0	MINDY2
3.73E-201	0.332838629	0.331	0.117	6.38E-197	0	SCG5
5.04E-201	0.3109013	0.445	0.203	8.63E-197	0	GAS7
5.32E-200	1.017605957	0.923	0.906	9.10E-196	0	TIMP3
7.63E-200	0.340045723	0.358	0.134	1.30E-195	0	FLNB
1.37E-199	0.594629711	0.393	0.173	2.34E-195	0	LRRC17
5.04E-199	0.275033623	0.287	0.09	8.61E-195	0	PPP1R13L
1.30E-198	0.298618275	0.653	0.388	2.23E-194	0	PODN
1.92E-197	0.312730159	0.324	0.113	3.28E-193	0	EVA1A
1.43E-196	0.411323599	0.673	0.432	2.45E-192	0	TMEM167A
1.74E-196	0.328523309	0.304	0.099	2.98E-192	0	VDR
1.09E-194	0.342920651	0.265	0.076	1.87E-190	0	MOXD1
2.94E-194	0.369928749	0.493	0.242	5.03E-190	0	TP53I3
2.74E-193	0.574951686	0.346	0.13	4.68E-189	0	RAMP1
4.40E-193	0.302087179	0.341	0.125	7.52E-189	0	PRR5
1.59E-192	0.480042268	0.79	0.565	2.72E-188	0	HSPG2
4.65E-192	0.427857968	0.906	0.786	7.94E-188	0	TSPO
1.76E-191	0.370055139	0.958	0.894	3.01E-187	0	DAD1
5.46E-191	0.411367893	0.604	0.355	9.33E-187	0	CDC42EP5
5.46E-189	0.411926089	0.957	0.899	9.34E-185	0	BRI3
7.95E-189	0.276167505	0.256	0.073	1.36E-184	0	RNF144A
8.56E-189	0.62485309	0.765	0.6	1.46E-184	0	TNFRSF12A
8.85E-189	0.36024619	0.951	0.879	1.51E-184	0	PRDX5
9.34E-188	0.347149832	0.454	0.212	1.60E-183	0	PGM3
1.09E-187	0.376022665	0.513	0.269	1.86E-183	0	FKBP7
1.70E-187	0.411310238	0.774	0.57	2.91E-183	0	CDK2AP1
1.15E-186	0.358529138	0.368	0.151	1.97E-182	0	TPST2
1.64E-186	0.358653003	0.501	0.253	2.81E-182	0	PDXK
3.24E-186	0.466398357	0.922	0.788	5.54E-182	0	ACTN1
4.25E-184	0.466371863	0.42	0.19	7.26E-180	0	RGS3
4.76E-184	0.672945784	0.881	0.791	8.15E-180	0	PRSS23
8.17E-184	0.510096337	0.754	0.578	1.40E-179	0	PDLIM7
1.43E-183	0.962452566	0.38	0.159	2.44E-179	0	IGFBP3
7.22E-183	0.365050288	0.608	0.351	1.24E-178	0	TPBG
1.99E-182	0.388697304	0.633	0.389	3.41E-178	0	SLC39A7
2.41E-182	0.440454465	0.841	0.691	4.12E-178	0	RCN1
9.75E-182	0.312545409	1	1	1.67E-177	0	CD63
5.22E-181	0.34739867	0.966	0.912	8.92E-177	0	SSR2
2.93E-180	0.393994846	0.578	0.325	5.01E-176	0	P4HA1
1.04E-179	0.416296797	0.748	0.508	1.78E-175	0	LAMB1
1.11E-179	0.398461461	0.926	0.832	1.90E-175	0	SEC61G
1.15E-179	0.40553821	0.722	0.516	1.96E-175	0	C1orf122
1.19E-179	0.325573734	0.417	0.187	2.03E-175	0	ABRACL
4.03E-179	0.394492403	0.966	0.863	6.90E-175	0	NDUFA4
4.51E-179	0.253953766	0.257	0.077	7.71E-175	0	ZNF668
5.81E-179	0.413458452	0.429	0.197	9.94E-175	0	LXN
6.42E-179	0.411706052	0.683	0.429	1.10E-174	0	PDGFRL
7.06E-178	0.336895667	0.287	0.096	1.21E-173	0	ATP1B1
1.23E-175	0.281719808	0.303	0.109	2.11E-171	0	UBTD1
1.29E-173	0.381037013	1	1	2.20E-169	0	ACTG1
1.82E-173	0.451031983	0.622	0.371	3.12E-169	0	CYP1B1
1.14E-172	0.368543536	0.971	0.916	1.95E-168	0	SSR4
1.26E-172	0.382688645	0.646	0.417	2.15E-168	0	TMEM208
1.32E-172	0.286603464	0.293	0.105	2.25E-168	0	SCARF2
1.46E-172	0.350985167	0.567	0.318	2.50E-168	0	SMIM3
3.19E-172	0.329474424	0.511	0.269	5.45E-168	0	ZFHX4
5.12E-171	0.350996573	0.556	0.313	8.76E-167	0	ARL2BP
2.01E-170	0.254285854	0.274	0.092	3.43E-166	0	CHST15
2.21E-170	0.285674384	0.259	0.082	3.77E-166	0	CMTM8
6.69E-169	0.45075816	0.375	0.162	1.14E-164	0	ENC1
1.61E-168	0.461090331	0.787	0.634	2.75E-164	0	VEGFB
2.30E-168	0.47859412	0.598	0.365	3.94E-164	0	PLAT
1.19E-167	0.376257714	0.712	0.492	2.03E-163	0	SURF4
1.62E-167	0.36591742	0.947	0.894	2.76E-163	0	SEC61B
3.30E-167	0.319100085	0.467	0.234	5.65E-163	0	HOMER3
5.93E-167	0.355258994	0.858	0.694	1.01E-162	0	TMED10
9.78E-167	0.351862482	0.485	0.252	1.67E-162	0	ATXN1
6.18E-166	0.270891515	0.298	0.108	1.06E-161	0	MRAS
2.51E-165	0.25545116	0.295	0.107	4.30E-161	0	TLN2
8.18E-164	0.342209224	0.506	0.272	1.40E-159	0	SEC24D
1.05E-163	0.359340193	0.632	0.395	1.80E-159	0	TMEM98
5.15E-163	0.420008011	0.765	0.568	8.81E-159	0	RUNX1
1.30E-162	0.349530233	0.416	0.198	2.21E-158	0	GNPTAB
2.19E-162	0.344408705	0.568	0.329	3.75E-158	0	ISOC2
3.53E-162	0.350920746	0.569	0.331	6.04E-158	0	RALA
9.88E-162	0.287885892	0.266	0.091	1.69E-157	0	BCAT1
1.10E-161	0.264743779	0.268	0.091	1.89E-157	0	MBOAT2
1.18E-161	0.251324662	0.281	0.099	2.02E-157	0	C14orf37
1.63E-161	0.358270663	0.511	0.281	2.79E-157	0	ETHE1
3.21E-161	0.332617483	0.466	0.242	5.49E-157	0	MICU1
4.83E-160	0.291459068	0.388	0.175	8.26E-156	0	PGM1
1.74E-159	0.368396993	0.991	0.957	2.98E-155	0	TPM4
3.24E-159	0.424991673	0.743	0.554	5.53E-155	0	SSPN
6.52E-159	0.368203616	0.916	0.814	1.11E-154	0	CTSZ
4.81E-158	0.360618082	0.599	0.363	8.23E-154	0	CISD1
1.86E-157	0.417893793	0.73	0.551	3.18E-153	0	VGLL4
8.10E-157	0.542215616	0.658	0.424	1.39E-152	0	DPT
6.87E-156	0.422244433	0.743	0.546	1.18E-151	0	ENAH
7.27E-156	0.341024188	0.893	0.778	1.24E-151	0	KDELR1
6.47E-155	0.287787815	0.356	0.155	1.11E-150	0	C11orf24
1.51E-154	0.309023678	0.425	0.209	2.58E-150	0	VOPP1
1.58E-154	0.348385241	0.558	0.326	2.71E-150	0	SEC61A1
9.02E-154	0.444368835	1	1	1.54E-149	0	ACTB
1.27E-153	0.313325506	0.749	0.519	2.17E-149	0	ECM1
3.94E-153	0.30961417	0.258	0.088	6.73E-149	0	UCHL1
2.39E-152	0.292152977	0.306	0.12	4.09E-148	0	CDC42EP3
1.10E-151	0.397724068	0.708	0.499	1.88E-147	0	PRRX2
2.18E-151	0.371430118	0.984	0.975	3.73E-147	0	ANXA5
4.27E-151	0.319844481	0.451	0.231	7.30E-147	0	CAPG
1.72E-150	0.341791436	0.573	0.345	2.94E-146	0	SEC23A
3.08E-150	0.64118894	0.526	0.313	5.26E-146	0	COL15A1
2.73E-149	0.347603351	0.58	0.354	4.67E-145	0	CASC4
2.95E-149	0.304319156	0.46	0.242	5.04E-145	0	YIPF2
3.28E-149	0.396418989	0.721	0.547	5.60E-145	0	CLIC4
3.38E-149	0.347741858	0.644	0.429	5.77E-145	0	STMP1
3.77E-149	0.338952803	0.393	0.187	6.45E-145	0	SSC5D
5.19E-149	0.351520501	0.682	0.474	8.88E-145	0	AKR1A1
6.95E-149	0.326343168	0.481	0.261	1.19E-144	0	PTS
8.95E-149	0.32188115	0.327	0.137	1.53E-144	0	GPC6
1.11E-148	0.39591136	0.935	0.836	1.90E-144	0	SH3BGRL3
1.76E-148	0.305755412	0.503	0.278	3.00E-144	0	DSE
3.66E-147	0.711882194	0.521	0.35	6.26E-143	0	F2R
1.47E-146	0.359514467	0.552	0.338	2.51E-142	0	GOPC
1.27E-145	0.34388515	0.657	0.445	2.16E-141	0	PARVA
1.29E-145	0.298530179	0.462	0.245	2.21E-141	0	SWI5
7.04E-145	0.27750767	0.367	0.169	1.20E-140	0	FAM229B
1.84E-144	0.565660815	0.78	0.613	3.15E-140	0	IL32
2.16E-144	0.313234377	0.512	0.289	3.70E-140	0	NCOR2
7.95E-144	0.346909403	0.637	0.408	1.36E-139	0	B4GALT1
1.26E-143	0.373403002	0.855	0.713	2.16E-139	0	PPP1R14B
5.31E-142	0.332055503	0.699	0.487	9.09E-138	0	PLIN3
1.28E-140	0.430127805	0.975	0.941	2.19E-136	0	PCOLCE
8.14E-139	0.397376591	0.92	0.798	1.39E-134	0	MYH9
1.35E-138	0.33024448	0.428	0.224	2.30E-134	0	GLIS2
3.73E-138	0.326004008	0.977	0.928	6.38E-134	0	PDIA3
1.13E-137	0.268663947	0.363	0.169	1.94E-133	0	AVEN
6.88E-137	0.322951544	0.882	0.749	1.18E-132	0	AP2S1
1.18E-136	0.31196888	0.908	0.811	2.02E-132	0	TMEM258
1.98E-136	0.45619968	0.455	0.249	3.39E-132	0	EDIL3
6.66E-136	0.305743395	0.435	0.23	1.14E-131	0	MYO1D
1.50E-135	0.278702648	0.381	0.186	2.57E-131	0	PRRC1
8.03E-135	0.279977458	0.348	0.16	1.37E-130	0	TGFBR1
5.40E-134	0.282667014	0.442	0.236	9.23E-130	0	KIAA0930
1.12E-133	0.420404636	0.272	0.108	1.92E-129	0	CADM1
4.41E-133	0.359635737	0.701	0.5	7.54E-129	0	NUCB2
1.05E-132	0.321565621	0.585	0.369	1.79E-128	0	YIPF5
1.34E-131	0.418059224	0.253	0.095	2.30E-127	0	TGM2
1.36E-131	0.265691452	0.321	0.143	2.33E-127	0	CDK14
2.57E-131	0.251341947	0.314	0.137	4.39E-127	0	TSKU
1.07E-130	0.250777722	0.271	0.107	1.83E-126	0	THUMPD2
5.86E-130	0.301970674	0.522	0.312	1.00E-125	0	SEC13
6.50E-130	0.272888999	0.413	0.214	1.11E-125	0	SRPRB
1.25E-129	0.314257176	0.439	0.236	2.13E-125	0	SPSB1
3.84E-129	0.281214062	0.41	0.212	6.56E-125	0	STK17B
6.17E-129	0.3434177	0.957	0.906	1.06E-124	0	TUBB
1.93E-128	0.332369587	0.501	0.302	3.30E-124	0	MPLKIP
8.80E-128	0.359877872	0.679	0.497	1.51E-123	0	SRM
9.49E-128	0.287411996	0.954	0.888	1.62E-123	0	ATP6V0E1
1.14E-126	0.330787038	0.334	0.154	1.94E-122	0	CPXM2
2.55E-126	0.274068425	0.463	0.259	4.37E-122	0	MEIS3
3.31E-126	0.292251228	0.567	0.353	5.66E-122	0	EVL
1.67E-125	0.466962895	0.968	0.897	2.86E-121	0	TPM1
2.46E-125	0.277687704	0.579	0.365	4.20E-121	0	MPZL1
1.31E-124	0.33176145	0.497	0.291	2.24E-120	0	GLIPR1
1.77E-124	0.308359784	0.474	0.27	3.02E-120	0	NID2
2.70E-124	0.39192812	0.784	0.607	4.62E-120	0	OLFML3
6.51E-124	0.279621668	0.391	0.2	1.11E-119	0	SH3PXD2B
1.28E-123	0.250685721	0.335	0.157	2.20E-119	0	SHISA4
2.10E-123	0.33302608	0.486	0.287	3.59E-119	0	BACE2
2.38E-123	0.27550435	0.306	0.135	4.08E-119	0	LAYN
6.31E-123	0.278594726	0.373	0.189	1.08E-118	0	ZBED1
3.02E-122	0.301340147	0.988	0.977	5.16E-118	0	MYL12B
5.11E-122	0.290965949	0.498	0.296	8.74E-118	0	DESI2
1.19E-121	0.306536249	0.816	0.657	2.04E-117	0	ATOX1
1.84E-121	0.319023566	0.626	0.432	3.14E-117	0	ERLEC1
4.08E-121	0.297847963	0.504	0.301	6.97E-117	0	MAP4K5
6.10E-121	0.278378319	0.456	0.258	1.04E-116	0	PRAF2
6.59E-121	0.297048429	0.848	0.721	1.13E-116	0	TMED2
5.29E-120	0.277268471	0.332	0.156	9.04E-116	0	CHST11
7.68E-117	0.317933608	0.456	0.267	1.31E-112	0	HOXB2
8.20E-117	0.293385241	0.889	0.783	1.40E-112	0	SERP1
1.98E-116	0.30844297	0.689	0.516	3.39E-112	0	ARL1
3.24E-116	0.311163996	0.592	0.398	5.55E-112	0	ACBD3
5.98E-116	0.294002149	0.456	0.262	1.02E-111	0	TEAD1
6.30E-116	0.461784592	0.586	0.387	1.08E-111	0	SERPINE2
3.24E-115	0.26155207	0.378	0.196	5.54E-111	0	PFN2
1.11E-114	0.305189823	0.476	0.282	1.89E-110	0	GARS
2.17E-113	0.378440271	0.742	0.558	3.70E-109	0	FGFR1
4.60E-113	0.257925011	0.392	0.209	7.87E-109	0	CSGALNACT2
4.85E-113	0.28012813	0.409	0.223	8.29E-109	0	KCTD12
5.22E-113	0.278992541	0.515	0.318	8.93E-109	0	IFT20
2.86E-112	0.30065538	0.609	0.421	4.88E-108	0	AKR7A2
4.07E-112	0.276520855	0.296	0.136	6.97E-108	0	EGLN3
1.12E-111	0.282072536	0.55	0.35	1.92E-107	0	TMEM263
2.00E-111	0.270536983	0.562	0.362	3.42E-107	0	DNAJC1
1.05E-110	0.332231136	0.348	0.175	1.80E-106	0	MMP23B
8.37E-110	0.261753484	0.4	0.218	1.43E-105	0	COLGALT1
1.24E-109	0.256046702	0.416	0.231	2.12E-105	0	TMEM54
1.25E-109	0.277835436	0.46	0.269	2.14E-105	0	STK17A
1.43E-109	0.254156367	0.429	0.243	2.44E-105	0	PPP3CA
1.17E-108	0.588953081	0.654	0.481	2.01E-104	0	SERPINE1
3.80E-108	0.276624899	0.587	0.393	6.51E-104	0	EIF4E2
4.25E-108	0.312683962	0.457	0.271	7.26E-104	0	HEG1
4.78E-108	0.307667529	0.911	0.848	8.18E-104	0	RBM3
5.10E-108	0.266265153	0.557	0.36	8.72E-104	0	ERCC1
1.26E-107	0.258356267	0.491	0.299	2.15E-103	0	NAGK
1.33E-106	0.268036331	0.626	0.431	2.27E-102	0	TAF10
3.01E-106	0.288469964	0.968	0.939	5.15E-102	0	ARPC2
9.72E-105	0.257543335	0.542	0.348	1.66E-100	0	GOLGA2
1.07E-104	0.343015188	0.88	0.747	1.84E-100	0	PMEPA1
1.98E-104	0.328372791	0.585	0.4	3.38E-100	0	PLEC
3.88E-104	0.331350522	0.305	0.147	6.64E-100	0	RSAD2
4.05E-104	0.291106208	0.51	0.321	6.93E-100	0	WNK1
1.08E-103	0.264316963	0.683	0.49	1.85E-99	0	ANGPTL2
1.42E-103	0.265821921	0.538	0.347	2.43E-99	0	JOSD2
2.87E-103	0.300617387	0.825	0.712	4.92E-99	0	C9orf16
1.44E-102	0.334588813	0.585	0.401	2.47E-98	0	WWTR1
1.59E-102	0.268966983	0.898	0.821	2.72E-98	0	C19orf53
3.32E-101	0.286608562	0.674	0.497	5.67E-97	0	HEBP2
4.28E-101	0.266715993	0.727	0.553	7.32E-97	0	MRPL41
1.19E-100	0.293717976	0.636	0.463	2.04E-96	0	SUMO3
2.17E-100	0.288733666	0.632	0.451	3.72E-96	0	NME4
8.13E-100	0.288191494	0.482	0.299	1.39E-95	0	GLIPR2
1.27E-99	0.306832975	0.366	0.2	2.17E-95	0	ITPRIP
2.89E-99	0.296632772	0.758	0.598	4.94E-95	0	FAM3C
3.63E-99	0.284814866	0.812	0.662	6.21E-95	0	MXRA7
7.94E-98	0.27574527	0.818	0.676	1.36E-93	0	RPN2
2.90E-97	0.282089053	0.956	0.931	4.96E-93	0	PPDPF
5.44E-97	0.260053188	0.384	0.214	9.30E-93	0	FOXO1
1.92E-96	0.347868283	0.439	0.261	3.28E-92	0	CRABP2
1.83E-95	0.277929952	0.593	0.412	3.14E-91	0	IKBIP
2.03E-95	0.256941503	0.542	0.356	3.46E-91	0	BMP1
4.72E-94	0.257200676	0.899	0.814	8.08E-90	0	RAB2A
3.76E-93	0.256951136	0.455	0.281	6.42E-89	0	GAA
6.09E-93	0.259874265	0.524	0.342	1.04E-88	0	CD276
4.30E-92	0.417235978	0.927	0.886	7.35E-88	0	IFI27
1.09E-91	0.283363694	0.377	0.212	1.86E-87	0	MMP19
4.57E-91	0.267104008	0.44	0.267	7.81E-87	0	SLC20A1
6.47E-91	0.268931111	0.888	0.792	1.11E-86	0	CSTB
1.68E-90	0.268504199	0.563	0.381	2.87E-86	0	IL1R1
1.90E-90	0.269274932	0.538	0.362	3.25E-86	0	LRRC59
2.56E-90	0.522386432	0.358	0.214	4.38E-86	0	HOPX
1.97E-89	0.261899264	0.661	0.489	3.36E-85	0	SAR1A
4.76E-89	0.292981684	0.498	0.323	8.15E-85	0	SVIL
8.32E-89	0.257928987	0.846	0.737	1.42E-84	0	CUTA
8.86E-89	0.28719297	0.439	0.269	1.52E-84	0	ITGA5
1.13E-88	0.269496907	0.401	0.235	1.93E-84	0	SGIP1
2.51E-88	0.302982314	0.714	0.572	4.30E-84	0	CCPG1
2.57E-88	0.285188554	0.693	0.544	4.40E-84	0	ARPC1B
3.49E-88	0.305308959	0.621	0.463	5.98E-84	0	ZEB1
5.08E-88	0.469693304	0.61	0.512	8.69E-84	0	EGR3
8.40E-88	0.290328396	0.435	0.267	1.44E-83	0	ZMAT3
1.87E-87	0.263125803	0.829	0.703	3.20E-83	0	GRN
2.73E-87	0.301987571	0.28	0.144	4.67E-83	0	OLFM2
7.24E-87	0.273904737	0.659	0.491	1.24E-82	0	FNDC3B
7.22E-85	0.282141437	0.607	0.436	1.23E-80	0	RHOBTB3
4.64E-84	0.256990996	0.795	0.659	7.93E-80	0	TRAM1
5.79E-84	0.292924194	0.945	0.902	9.91E-80	0	PRRX1
8.54E-84	0.279055516	0.988	0.975	1.46E-79	0	MYL12A
1.89E-83	0.266599374	0.835	0.734	3.23E-79	0	KRT10
2.52E-83	0.293326018	0.853	0.796	4.31E-79	0	GABARAPL2
1.59E-82	0.251288901	0.605	0.437	2.73E-78	0	TAX1BP3
1.66E-81	0.276329913	0.499	0.336	2.84E-77	0	METRN
1.91E-80	0.250573856	0.388	0.237	3.27E-76	0	CKLF
3.12E-80	0.252291424	0.585	0.422	5.33E-76	0	RTL8C
4.52E-80	0.345942547	0.607	0.462	7.73E-76	0	NEXN
6.83E-78	0.250827998	0.473	0.31	1.17E-73	0	ANKLE2
9.02E-77	0.307175389	0.458	0.297	1.54E-72	0	PTN
4.28E-74	0.276855144	0.682	0.531	7.32E-70	0	PDLIM5
2.43E-73	0.278650359	0.916	0.845	4.15E-69	0	FLNA
7.09E-73	0.341676405	0.961	0.925	1.21E-68	0	KLF6
2.52E-72	0.329078474	0.889	0.844	4.31E-68	0	CYR61
2.72E-69	0.327720515	0.365	0.472	4.66E-65	0	RRAD
9.99E-64	0.561410048	0.517	0.474	1.71E-59	0	ID1
1.90E-59	0.263687786	0.783	0.676	3.25E-55	0	HCFC1R1
2.24E-59	0.265884437	0.693	0.566	3.82E-55	0	SKIL
4.09E-59	0.312585209	0.516	0.375	6.99E-55	0	ELN
3.30E-57	0.25418135	0.667	0.548	5.65E-53	0	TUBB6
3.14E-54	0.25471297	0.407	0.276	5.37E-50	0	TGFB3
1.12E-49	0.367527984	0.696	0.738	1.92E-45	0	HES1
5.61E-48	0.32102457	0.785	0.79	9.60E-44	0	IFI6
1.09E-44	0.324367635	0.48	0.385	1.86E-40	0	VCAM1
2.51E-43	0.311290078	0.747	0.741	4.29E-39	0	GAS6
3.15E-39	0.318614637	0.774	0.69	5.38E-35	0	THBS1
2.36E-38	0.265385611	0.465	0.356	4.03E-34	0	TUBB2A
5.06E-36	0.399618046	0.293	0.199	8.66E-32	0	TNC
2.61E-33	0.272839461	0.886	0.904	4.46E-29	0	ID3
2.40E-26	0.318064738	0.997	0.994	4.11E-22	0	TIMP1
4.62E-23	0.293291413	0.393	0.317	7.90E-19	0	PRELP
0	4.480092365	0.896	0.313	0	1	CFD
0	3.974801558	0.542	0.049	0	1	PLA2G2A
0	3.645445977	0.867	0.449	0	1	APOD
0	3.106421201	0.513	0.046	0	1	PI16
0	2.877010375	0.809	0.376	0	1	CXCL14
0	2.683654976	0.313	0.026	0	1	PRG4
0	2.501702779	0.799	0.47	0	1	IGFBP6
0	2.439126471	0.97	0.969	0	1	GSN
0	2.323981445	0.926	0.398	0	1	C3
0	2.274631442	0.719	0.335	0	1	WISP2
0	2.099566748	0.844	0.332	0	1	EFEMP1
0	2.079662762	0.652	0.082	0	1	GPC3
0	2.072932609	0.541	0.055	0	1	ADH1B
0	2.015136715	0.654	0.072	0	1	TNXB
0	1.967813491	0.754	0.246	0	1	IGF1
0	1.959607067	1	0.809	0	1	DCN
0	1.94377462	0.73	0.387	0	1	CLU
0	1.905507293	0.91	0.42	0	1	MFAP4
0	1.902967987	0.683	0.439	0	1	MFAP5
0	1.900190652	0.994	0.69	0	1	FBLN1
0	1.891290309	0.972	0.769	0	1	CCDC80
0	1.804112057	0.665	0.115	0	1	MGST1
0	1.730095234	0.539	0.15	0	1	IGF2
0	1.604035811	0.903	0.538	0	1	CXCL12
0	1.598791757	0.826	0.351	0	1	SRPX
0	1.561950524	0.985	0.779	0	1	S100A10
0	1.521645614	0.571	0.288	0	1	GPX3
0	1.439815012	0.913	0.657	0	1	SELENOP
0	1.417255229	0.89	0.569	0	1	FBLN2
0	1.411555776	0.661	0.099	0	1	ABCA8
0	1.41101703	0.583	0.115	0	1	ITM2A
0	1.392700074	0.666	0.143	0	1	OGN
0	1.388475558	0.312	0.019	0	1	PCOLCE2
0	1.387279727	0.84	0.555	0	1	KLF4
0	1.365173292	0.82	0.394	0	1	DPT
0	1.361213432	0.728	0.2	0	1	FBLN5
0	1.338889767	0.999	0.838	0	1	C1S
0	1.325704084	0.945	0.813	0	1	TXNIP
0	1.319366892	0.974	0.83	0	1	ZFP36L2
0	1.314122502	0.485	0.027	0	1	SCARA5
0	1.301726852	0.411	0.058	0	1	SFRP1
0	1.29299542	0.701	0.192	0	1	ABI3BP
0	1.281701167	0.834	0.402	0	1	PDGFRL
0	1.26754792	0.868	0.64	0	1	CFH
0	1.252655409	0.8	0.355	0	1	FGF7
0	1.241347423	0.999	0.911	0	1	C1R
0	1.227069759	0.569	0.234	0	1	RARRES1
0	1.225542498	0.996	0.967	0	1	IGFBP4
0	1.179783026	0.954	0.921	0	1	MGP
0	1.179294734	0.973	0.659	0	1	MMP2
0	1.178310269	0.544	0.12	0	1	PTGIS
0	1.177641375	0.563	0.064	0	1	CHRDL1
0	1.149108878	0.751	0.274	0	1	LSP1
0	1.148878577	0.946	0.811	0	1	FSTL1
0	1.143037328	0.969	0.685	0	1	LRP1
0	1.134852508	0.865	0.554	0	1	GPNMB
0	1.115530242	0.51	0.124	0	1	SVEP1
0	1.09609401	0.946	0.798	0	1	SOD2
0	1.085839087	0.758	0.374	0	1	PODN
0	1.06940349	0.556	0.13	0	1	TGFBR3
0	1.060887719	0.662	0.344	0	1	ELN
0	1.047542484	0.778	0.43	0	1	PLTP
0	1.039547858	0.423	0.043	0	1	TNNT3
0	1.025838513	0.792	0.335	0	1	PDGFRA
0	1.012925758	0.707	0.223	0	1	COLEC12
0	1.009043621	0.571	0.098	0	1	NOVA1
0	1.001624879	0.455	0.181	0	1	PROCR
0	0.997699287	0.865	0.584	0	1	TMEM176B
0	0.978389224	0.652	0.297	0	1	TNFAIP2
0	0.968751289	0.654	0.366	0	1	UAP1
0	0.963300359	0.943	0.715	0	1	S100A13
0	0.954508691	0.605	0.13	0	1	ABCA6
0	0.940257634	0.576	0.209	0	1	CPXM1
0	0.939333225	0.997	0.947	0	1	SERPINF1
0	0.936748736	0.599	0.163	0	1	LAMA2
0	0.928283229	0.47	0.05	0	1	CD34
0	0.918615008	0.497	0.057	0	1	LRRN4CL
0	0.916303074	0.509	0.12	0	1	ALDH1A1
0	0.911279537	0.795	0.495	0	1	TMEM176A
0	0.883002335	0.411	0.087	0	1	FGL2
0	0.877302623	0.73	0.37	0	1	PLPP3
0	0.866997861	0.779	0.542	0	1	SPRY1
0	0.866798805	0.997	0.998	0	1	CST3
0	0.86176627	0.981	0.735	0	1	CTSK
0	0.858713856	0.868	0.666	0	1	EMP1
0	0.856976119	0.566	0.198	0	1	ANK2
0	0.85074662	0.811	0.459	0	1	ADD3
0	0.850233217	0.713	0.334	0	1	NFIA
0	0.835749433	0.968	0.835	0	1	PMP22
0	0.829292256	0.331	0.053	0	1	ALPL
0	0.825425896	0.811	0.503	0	1	CYBRD1
0	0.824976988	0.925	0.911	0	1	ANXA1
0	0.796620325	0.994	0.956	0	1	LGALS3
0	0.796316958	0.475	0.069	0	1	ABCA9
0	0.792573376	0.594	0.23	0	1	CRABP2
0	0.788971744	0.663	0.307	0	1	OAF
0	0.786040585	0.658	0.247	0	1	TSHZ2
0	0.782525449	0.9	0.684	0	1	FCGRT
0	0.780671717	0.369	0.098	0	1	PCSK5
0	0.753465904	0.672	0.394	0	1	TGFBR2
0	0.749048597	0.46	0.12	0	1	MEDAG
0	0.73916052	0.402	0.066	0	1	RAMP2
0	0.728004132	0.512	0.172	0	1	STEAP1
0	0.726787336	0.335	0.064	0	1	LEPR
0	0.721696846	0.998	0.969	0	1	SERPING1
0	0.719098599	0.525	0.151	0	1	BOC
0	0.713839236	0.735	0.409	0	1	FXYD1
0	0.69987748	0.564	0.19	0	1	CELF2
0	0.696650493	0.524	0.174	0	1	DCLK1
0	0.687627623	0.407	0.048	0	1	ABCA10
0	0.67927774	0.998	0.786	0	1	LUM
0	0.675746016	0.525	0.155	0	1	METTL7A
0	0.675380024	0.471	0.127	0	1	F10
0	0.670251749	0.982	0.935	0	1	GPX4
0	0.666344913	0.786	0.486	0	1	PRNP
0	0.663963073	0.994	0.909	0	1	ANXA2
0	0.659406296	0.502	0.155	0	1	AKR1C3
0	0.642406018	0.392	0.058	0	1	ABLIM1
0	0.638063963	0.282	0.011	0	1	VEGFD
0	0.635195622	0.55	0.161	0	1	TWIST2
0	0.628128553	0.356	0.063	0	1	CHL1
0	0.626264499	0.901	0.75	0	1	ARL6IP5
0	0.624047881	0.653	0.281	0	1	BICC1
0	0.615973685	0.517	0.18	0	1	OMD
0	0.615330855	0.558	0.206	0	1	PLBD1
0	0.607795303	0.45	0.118	0	1	SNED1
0	0.605566957	0.728	0.338	0	1	SH3BP5
0	0.596393038	0.526	0.187	0	1	NT5E
0	0.588502288	0.49	0.162	0	1	BIN1
0	0.580523343	0.999	0.988	0	1	LAPTM4A
0	0.568475538	0.345	0.039	0	1	AOX1
0	0.563148444	0.264	0.026	0	1	GDF10
0	0.556817019	0.366	0.093	0	1	EMILIN2
0	0.530986514	0.293	0.041	0	1	WNT11
0	0.507752803	0.488	0.144	0	1	PTGES
0	0.504717593	0.283	0.034	0	1	PPL
0	0.497400779	0.348	0.062	0	1	ST3GAL5
0	0.489231232	0.378	0.065	0	1	ADAM33
0	0.488514163	0.319	0.05	0	1	PTGFR
0	0.477267176	0.319	0.048	0	1	GFRA1
0	0.46323136	0.317	0.059	0	1	ADAMTSL4
1.97626258336499e-323	0.769140703	1	0.961	3.37960664381246e-319	1	S100A6
1.02963280593316e-319	0.893189777	0.517	0.22	1.76077506142629e-315	1	GPRC5A
6.4363303664463e-311	0.548744909	0.463	0.165	1.10E-306	1	EGFR
2.69693308948836e-310	0.606252082	0.435	0.138	4.61E-306	1	DHRS3
2.77E-308	0.614355443	0.74	0.441	4.74E-304	1	NFIX
7.24E-308	0.898244241	0.993	0.949	1.24E-303	1	ZFP36
1.59E-305	0.405790025	0.341	0.077	2.72E-301	1	MAN1C1
7.05E-303	0.537487108	0.507	0.197	1.21E-298	1	C1orf21
8.29E-301	0.425675527	0.312	0.065	1.42E-296	1	PID1
3.30E-298	0.80962186	0.374	0.11	5.64E-294	1	ADAMTS5
3.57E-296	0.823105219	0.713	0.47	6.10E-292	1	CDKN1C
4.09E-296	0.398804272	0.26	0.04	7.00E-292	1	AKR1C1
4.87E-291	0.648698671	0.288	0.058	8.33E-287	1	GALNT15
7.95E-291	1.229826001	0.859	0.723	1.36E-286	1	FBN1
5.65E-289	0.594027533	0.405	0.125	9.65E-285	1	PKDCC
4.21E-286	0.652432985	0.56	0.235	7.19E-282	1	CTSH
2.10E-285	0.481509094	0.289	0.056	3.60E-281	1	DPP4
2.02E-284	0.662485229	0.598	0.268	3.45E-280	1	PRELP
4.85E-284	0.439119612	0.365	0.097	8.30E-280	1	MBP
5.39E-283	0.58447258	0.863	0.595	9.21E-279	1	OLFML3
1.15E-281	1.735052078	0.359	0.11	1.96E-277	1	PTGDS
1.04E-280	0.507278031	0.518	0.208	1.77E-276	1	PROS1
1.29E-280	0.820200656	0.805	0.565	2.20E-276	1	BASP1
1.08E-278	0.370454379	0.277	0.051	1.85E-274	1	APBB1IP
2.62E-278	0.61887404	0.851	0.716	4.48E-274	1	CTSL
5.48E-278	0.386396877	0.311	0.07	9.37E-274	1	EPB41L3
6.34E-278	0.659479219	0.483	0.183	1.08E-273	1	ITIH5
2.09E-274	1.004101389	0.388	0.143	3.57E-270	1	SEMA3C
4.38E-274	0.528623268	0.484	0.184	7.49E-270	1	CILP
4.17E-272	0.863320952	0.678	0.37	7.14E-268	1	GAS1
5.10E-271	0.580427949	0.451	0.157	8.72E-267	1	MMP23B
1.50E-270	0.659520809	0.739	0.517	2.56E-266	1	CYB5A
4.40E-270	0.522110399	0.439	0.155	7.52E-266	1	USP53
3.41E-261	0.544482216	0.339	0.098	5.84E-257	1	ENPP2
3.83E-261	1.16908317	0.524	0.358	6.55E-257	1	ACKR3
1.10E-258	0.575923954	0.55	0.242	1.88E-254	1	GFPT2
4.09E-258	0.586428094	0.762	0.51	6.99E-254	1	DAB2
5.48E-257	0.518254775	0.533	0.241	9.37E-253	1	SH3D19
1.43E-256	0.541534454	0.964	0.836	2.44E-252	1	MXRA8
7.42E-249	0.479078549	0.443	0.176	1.27E-244	1	CD302
2.20E-247	0.482017172	0.398	0.135	3.77E-243	1	NEGR1
3.59E-247	0.761572717	0.879	0.787	6.14E-243	1	PLAC9
1.55E-246	0.45666651	1	0.999	2.64E-242	1	ITM2B
2.23E-246	0.554072616	0.49	0.203	3.81E-242	1	GAS7
7.12E-246	0.636001636	0.903	0.675	1.22E-241	1	SFRP2
7.17E-246	0.423929629	0.347	0.101	1.23E-241	1	IL11RA
3.85E-245	0.689659382	0.73	0.487	6.59E-241	1	ANGPTL2
1.14E-244	0.535743316	0.565	0.267	1.95E-240	1	ZFHX4
1.35E-244	1.129253969	0.426	0.163	2.31E-240	1	ADM
4.95E-240	0.649243541	0.745	0.531	8.46E-236	1	ECM1
1.37E-239	0.476840892	0.98	0.94	2.35E-235	1	PSAP
1.01E-238	0.877790085	0.942	0.854	1.73E-234	1	SOCS3
9.22E-236	0.643751667	0.714	0.5	1.58E-231	1	NFIB
1.43E-235	0.519439978	0.534	0.255	2.45E-231	1	PCDH18
4.77E-235	0.76056148	0.654	0.353	8.15E-231	1	HTRA3
1.22E-233	0.943773708	0.567	0.327	2.08E-229	1	CCDC71L
1.64E-231	0.519831967	0.66	0.426	2.80E-227	1	SGCE
8.96E-230	0.497088044	0.961	0.918	1.53E-225	1	RTN4
1.09E-226	0.529104042	0.563	0.286	1.87E-222	1	RUNX1T1
1.68E-222	0.441127029	0.345	0.111	2.87E-218	1	SCARA3
2.59E-222	0.497055381	0.519	0.245	4.42E-218	1	VAT1
8.03E-221	0.380577677	0.296	0.079	1.37E-216	1	RETREG1
3.81E-220	0.448327805	0.487	0.219	6.52E-216	1	TPST1
4.74E-220	0.382548874	0.982	0.818	8.11E-216	1	COL6A3
5.93E-220	0.533446682	0.412	0.158	1.01E-215	1	HSPB6
1.33E-218	0.461978407	0.395	0.142	2.28E-214	1	STEAP2
5.16E-218	0.465895183	0.809	0.55	8.82E-214	1	FGFR1
9.61E-217	0.383834519	0.327	0.1	1.64E-212	1	XG
9.47E-215	0.568046133	0.999	0.995	1.62E-210	1	MT-ND3
2.42E-214	0.425068193	0.44	0.178	4.14E-210	1	DNM1
1.02E-213	0.414131455	0.25	0.058	1.75E-209	1	PAMR1
1.31E-213	0.36022145	0.293	0.084	2.24E-209	1	SMPDL3A
1.35E-212	0.444627283	0.434	0.186	2.31E-208	1	PALM
7.56E-211	0.500490799	0.386	0.142	1.29E-206	1	AHNAK2
7.88E-210	0.496587123	0.948	0.818	1.35E-205	1	HTRA1
1.88E-206	0.372925096	0.367	0.129	3.21E-202	1	LPAR1
2.49E-206	0.333518274	0.269	0.069	4.26E-202	1	CDO1
9.54E-206	0.657346075	0.484	0.253	1.63E-201	1	LTBP4
1.76E-205	0.426365696	0.322	0.11	3.01E-201	1	RGMA
6.46E-205	0.495985495	0.356	0.149	1.10E-200	1	HSD3B7
1.39E-203	0.507844104	0.719	0.499	2.37E-199	1	GYPC
1.04E-202	0.370926705	0.258	0.063	1.77E-198	1	ISM1
1.40E-202	0.777526189	0.526	0.306	2.40E-198	1	PIM1
2.19E-202	0.715829983	0.644	0.452	3.75E-198	1	CD248
5.38E-202	0.394971876	0.447	0.186	9.20E-198	1	CD68
3.63E-201	0.415308303	0.977	0.871	6.21E-197	1	TIMP2
1.65E-200	0.50499452	0.583	0.357	2.82E-196	1	SMIM14
4.63E-200	0.410210083	0.254	0.066	7.91E-196	1	CLDN11
3.76E-198	0.464583456	0.815	0.639	6.44E-194	1	TSPAN4
2.01E-196	0.423862211	0.332	0.11	3.43E-192	1	PDGFD
4.53E-193	0.436530194	1	1	7.74E-189	1	FTL
5.95E-193	0.492177356	0.835	0.595	1.02E-188	1	SPON2
4.95E-192	0.581157638	0.573	0.298	8.46E-188	1	PDK4
5.07E-192	0.430766117	0.441	0.192	8.67E-188	1	MITF
3.26E-189	0.654438613	0.967	0.905	5.58E-185	1	CEBPD
3.16E-187	0.324428352	0.254	0.069	5.40E-183	1	AGTR1
8.89E-187	0.396127331	0.452	0.204	1.52E-182	1	MCUB
1.34E-186	0.431742707	0.384	0.154	2.29E-182	1	CBR3
8.73E-186	0.973514329	0.601	0.393	1.49E-181	1	SERPINE2
1.13E-185	0.358019027	0.388	0.152	1.93E-181	1	ANPEP
1.89E-185	0.473224855	0.828	0.671	3.24E-181	1	IL6ST
5.47E-185	0.644061134	0.982	0.948	9.35E-181	1	NNMT
7.67E-184	1.301636331	0.61	0.508	1.31E-179	1	CXCL2
4.11E-183	0.37276515	0.271	0.079	7.03E-179	1	DEPTOR
4.24E-183	0.345479008	0.284	0.085	7.25E-179	1	RHOU
5.58E-183	0.462308653	0.643	0.42	9.55E-179	1	IFNGR1
3.86E-182	0.369253262	0.999	0.999	6.60E-178	1	CD81
7.97E-182	0.468630772	0.691	0.468	1.36E-177	1	CTSF
9.12E-182	0.337776125	0.359	0.139	1.56E-177	1	ABHD14A
1.16E-181	0.326572845	0.338	0.121	1.98E-177	1	ANKRD35
1.65E-180	0.660234855	0.637	0.38	2.82E-176	1	CYP1B1
1.98E-178	0.46317598	0.592	0.346	3.39E-174	1	TCF7L2
3.87E-178	0.846055091	0.658	0.455	6.62E-174	1	PLIN2
2.24E-177	0.465590806	0.271	0.102	3.83E-173	1	C17orf58
3.03E-176	0.707497424	0.32	0.137	5.17E-172	1	APOC1
9.03E-175	0.467830341	0.314	0.108	1.54E-170	1	FMO1
1.34E-172	0.477734127	0.581	0.331	2.29E-168	1	PLAGL1
1.36E-172	0.621725883	0.819	0.663	2.33E-168	1	RND3
3.09E-170	0.434772448	0.622	0.388	5.28E-166	1	DPYSL2
3.23E-170	0.403187248	0.444	0.212	5.52E-166	1	SLC43A3
4.16E-170	0.959623136	0.555	0.356	7.11E-166	1	RASD1
1.41E-169	1.319824944	0.29	0.114	2.41E-165	1	HAS1
1.83E-169	0.300631328	0.25	0.071	3.12E-165	1	CGREF1
7.54E-167	0.312928544	0.517	0.269	1.29E-162	1	CLMP
2.02E-164	0.317151958	0.281	0.092	3.45E-160	1	FLRT2
1.09E-163	0.495275683	0.595	0.397	1.87E-159	1	PLPP1
1.34E-163	0.435207008	0.399	0.18	2.29E-159	1	PLEKHH2
2.39E-163	0.544352371	0.992	0.971	4.09E-159	1	DUSP1
2.60E-163	1.118919281	0.597	0.427	4.45E-159	1	SFRP4
1.74E-162	0.433409431	0.875	0.748	2.98E-158	1	NPC2
7.78E-162	0.52482663	0.516	0.319	1.33E-157	1	UGDH
7.50E-160	0.276723319	0.303	0.107	1.28E-155	1	CLIC2
1.14E-157	0.433749995	0.755	0.616	1.95E-153	1	SCPEP1
8.78E-156	0.389964193	0.552	0.316	1.50E-151	1	CREG1
1.57E-154	0.529487942	0.658	0.444	2.69E-150	1	HIC1
7.37E-154	0.330258592	0.346	0.139	1.26E-149	1	FAM20A
2.66E-153	0.348684919	0.416	0.191	4.55E-149	1	SSC5D
7.23E-152	0.658396163	0.968	0.928	1.24E-147	1	NFKBIA
1.46E-151	0.637973574	0.761	0.687	2.50E-147	1	MAFF
8.71E-150	0.274458676	0.26	0.083	1.49E-145	1	AC093155.3
5.85E-149	0.304242111	0.331	0.131	1.00E-144	1	ANG
3.40E-148	0.305199548	0.3	0.121	5.81E-144	1	CUTC
5.15E-147	0.436421205	0.476	0.262	8.80E-143	1	C2
9.02E-147	0.402549867	0.659	0.451	1.54E-142	1	HEXA
1.70E-146	0.458388365	0.606	0.379	2.91E-142	1	IL1R1
6.05E-146	0.35787376	0.481	0.253	1.03E-141	1	FYN
1.05E-144	0.453842293	0.675	0.479	1.80E-140	1	EPHX1
1.62E-144	0.429402727	1	1	2.77E-140	1	RPL39
4.46E-143	0.380992329	0.75	0.635	7.62E-139	1	ADH5
1.05E-142	0.531498306	0.79	0.674	1.79E-138	1	NAMPT
1.21E-142	0.282927115	0.304	0.117	2.07E-138	1	SMAD3
1.66E-142	0.486811189	0.384	0.187	2.84E-138	1	OSR2
5.77E-141	0.554049868	0.575	0.36	9.87E-137	1	LTBP2
1.80E-140	0.357331141	0.88	0.789	3.07E-136	1	LAMP1
3.15E-140	0.411055901	0.699	0.508	5.39E-136	1	SNX9
7.64E-140	0.380130635	0.685	0.485	1.31E-135	1	HEXB
1.80E-137	1.003239374	0.409	0.214	3.09E-133	1	IL6
7.53E-134	0.340441366	0.356	0.157	1.29E-129	1	CPXM2
8.55E-132	0.416264864	0.45	0.295	1.46E-127	1	DBN1
9.09E-132	0.340674234	0.41	0.208	1.55E-127	1	ACVRL1
1.17E-130	0.951018799	0.556	0.441	2.01E-126	1	MT1X
1.20E-129	0.326257295	0.622	0.391	2.05E-125	1	PLXDC2
3.93E-128	0.368465621	0.505	0.304	6.72E-124	1	TRIOBP
2.28E-127	0.291722452	0.279	0.107	3.90E-123	1	PTGER4
5.20E-127	0.303782621	0.4	0.197	8.89E-123	1	CKS1B
5.77E-127	0.330045634	0.448	0.242	9.86E-123	1	TRIP10
1.20E-126	0.352653426	0.574	0.355	2.05E-122	1	MAN1A1
3.89E-126	0.276303272	0.281	0.111	6.65E-122	1	PXN
9.61E-126	0.336028058	0.295	0.119	1.64E-121	1	MEST
2.99E-125	0.362539359	0.657	0.496	5.12E-121	1	PIGT
3.90E-125	0.387061773	0.395	0.196	6.67E-121	1	VGLL3
5.25E-125	0.396702631	0.915	0.836	8.98E-121	1	MT-ND4L
9.51E-125	0.401474885	0.567	0.363	1.63E-120	1	PAM
4.56E-124	0.393691064	0.698	0.558	7.80E-120	1	EEA1
2.25E-123	0.30534163	0.786	0.578	3.84E-119	1	ISLR
1.31E-122	0.41494166	0.482	0.284	2.25E-118	1	REV3L
1.91E-122	0.304028694	0.274	0.11	3.26E-118	1	CDC42EP2
2.08E-122	0.311678874	0.276	0.107	3.55E-118	1	ANGPTL1
2.73E-121	0.309201544	0.999	0.997	4.68E-117	1	MT-ND2
3.82E-119	0.287540358	0.466	0.262	6.53E-115	1	PDPN
7.61E-119	0.35685443	0.323	0.157	1.30E-114	1	SPRY2
3.91E-117	0.485259681	0.458	0.267	6.69E-113	1	CDC42EP4
7.81E-117	0.315462632	0.361	0.181	1.34E-112	1	THBS3
2.66E-116	0.393805534	0.84	0.767	4.54E-112	1	LIMA1
1.09E-115	0.348742808	0.356	0.174	1.86E-111	1	SLIT2
1.59E-115	0.322641666	0.435	0.24	2.72E-111	1	LARP6
1.98E-115	0.347766986	0.718	0.546	3.38E-111	1	LTBP3
2.62E-115	0.291654644	0.402	0.207	4.47E-111	1	RAB3IL1
4.48E-115	0.278815687	0.345	0.161	7.65E-111	1	IL15RA
2.21E-113	0.351390404	0.852	0.749	3.78E-109	1	MTCH1
3.29E-113	0.286125198	1	1	5.62E-109	1	CD63
4.77E-113	0.267452119	0.351	0.169	8.16E-109	1	LRP3
5.30E-113	0.322186885	0.511	0.312	9.07E-109	1	BDH2
3.26E-112	0.262802826	0.319	0.144	5.58E-108	1	C1GALT1
7.87E-112	0.826551404	0.508	0.41	1.35E-107	1	C10orf10
1.64E-111	0.295872619	0.446	0.249	2.80E-107	1	CHPT1
3.91E-111	0.341638363	0.49	0.285	6.69E-107	1	ALDH2
5.95E-111	0.49309412	0.998	0.989	1.02E-106	1	FOS
4.57E-110	0.313715599	0.807	0.672	7.81E-106	1	TMBIM4
1.46E-109	0.636568678	0.297	0.136	2.49E-105	1	PTGS2
2.08E-108	0.341791149	0.273	0.115	3.56E-104	1	RDH10
2.55E-108	0.280675702	0.309	0.146	4.37E-104	1	PREB
2.86E-108	0.289519994	0.443	0.246	4.89E-104	1	KIAA0930
3.72E-108	0.310538912	0.517	0.315	6.36E-104	1	HSD17B11
6.46E-108	0.324311556	0.49	0.294	1.11E-103	1	AGTRAP
1.16E-107	0.462767892	0.901	0.856	1.99E-103	1	CCNL1
1.42E-107	0.28607584	1	0.999	2.44E-103	1	RPLP0
1.43E-107	0.290298646	0.376	0.192	2.45E-103	1	RECK
2.42E-107	0.331211087	0.543	0.338	4.14E-103	1	SAMHD1
8.28E-107	0.320736773	0.577	0.376	1.42E-102	1	MPZL1
1.74E-105	0.328710073	0.747	0.604	2.97E-101	1	PLD3
5.06E-105	0.284685994	0.489	0.287	8.65E-101	1	ZCCHC24
5.49E-105	0.516748222	0.996	0.989	9.38E-101	1	JUNB
1.22E-104	0.472915853	0.625	0.489	2.08E-100	1	FHL1
3.99E-104	0.255466682	0.318	0.15	6.82E-100	1	CMBL
4.59E-104	0.294671925	0.456	0.265	7.85E-100	1	PRCP
1.31E-102	0.342357544	0.518	0.33	2.23E-98	1	ARHGAP21
1.97E-102	0.271986563	0.383	0.206	3.37E-98	1	SNX21
2.11E-102	0.329006116	0.707	0.514	3.61E-98	1	TFPI
3.84E-102	0.327573889	0.54	0.344	6.56E-98	1	SAV1
5.59E-102	0.300413765	1	0.999	9.57E-98	1	COL6A2
8.12E-102	0.297801354	0.419	0.237	1.39E-97	1	SESTD1
2.80E-101	0.307225602	0.272	0.118	4.79E-97	1	ARL4D
2.84E-101	0.26274719	0.325	0.158	4.86E-97	1	EHBP1
5.03E-101	0.328935674	0.767	0.653	8.60E-97	1	DDAH2
8.57E-100	0.289457146	0.536	0.336	1.47E-95	1	JDP2
9.02E-98	0.353132513	0.477	0.312	1.54E-93	1	PXDC1
4.13E-96	0.294615337	0.89	0.861	7.06E-92	1	RNH1
1.72E-95	0.272608454	0.394	0.221	2.94E-91	1	SQOR
7.06E-95	0.253876952	0.614	0.416	1.21E-90	1	CYGB
4.45E-94	0.645771388	0.611	0.514	7.62E-90	1	ICAM1
1.23E-93	0.355888851	0.395	0.217	2.11E-89	1	LXN
1.19E-92	0.850945989	0.606	0.563	2.03E-88	1	APOE
1.47E-92	0.288713527	0.355	0.19	2.52E-88	1	AMOTL2
3.02E-92	0.296988358	0.475	0.291	5.17E-88	1	NPDC1
3.77E-92	0.314915733	0.84	0.775	6.45E-88	1	SDCBP
6.12E-92	0.29081683	0.435	0.253	1.05E-87	1	NAV1
6.43E-92	0.277245829	0.449	0.273	1.10E-87	1	ALDH9A1
8.31E-92	0.560252984	0.289	0.145	1.42E-87	1	FMO2
2.50E-90	0.370343707	0.958	0.893	4.27E-86	1	LY6E
2.86E-90	0.288317671	0.468	0.288	4.88E-86	1	PLSCR4
3.24E-88	0.28944426	0.325	0.166	5.54E-84	1	HMCN1
3.28E-87	0.30948075	0.497	0.321	5.60E-83	1	PBX1
8.76E-87	0.308796273	0.38	0.21	1.50E-82	1	SPON1
1.91E-86	0.395320102	0.688	0.547	3.26E-82	1	TWIST1
2.75E-86	0.299963628	0.767	0.667	4.71E-82	1	TNFRSF1A
1.04E-85	0.257182471	0.386	0.223	1.78E-81	1	C15orf61
1.65E-85	0.313282774	0.745	0.587	2.83E-81	1	HSPG2
5.97E-85	0.303110333	0.598	0.431	1.02E-80	1	KDSR
2.07E-83	0.269249869	0.486	0.31	3.53E-79	1	AZI2
4.40E-83	0.298608354	0.306	0.155	7.52E-79	1	ZBTB16
1.36E-82	0.312597498	0.388	0.233	2.33E-78	1	VSIR
1.54E-82	0.298398857	0.67	0.539	2.64E-78	1	CPQ
3.82E-82	0.412538668	0.666	0.525	6.53E-78	1	SLIT3
8.40E-82	0.257927833	0.999	1	1.44E-77	1	RPL37
1.58E-79	0.269735987	0.252	0.117	2.69E-75	1	ALDH1A3
5.75E-79	0.256234731	0.324	0.176	9.84E-75	1	CDKN2C
7.95E-79	0.354419396	0.649	0.533	1.36E-74	1	METRNL
1.38E-78	0.307767268	1	1	2.35E-74	1	MT-RNR2
2.23E-77	0.49784546	0.961	0.942	3.81E-73	1	GADD45B
5.43E-77	0.276056767	0.76	0.66	9.29E-73	1	PGRMC1
6.87E-77	0.431871583	0.679	0.595	1.17E-72	1	SMOC2
8.37E-77	0.303373729	0.466	0.296	1.43E-72	1	MSX1
1.91E-76	0.254904963	0.997	0.996	3.26E-72	1	RPS29
2.75E-76	0.320508055	0.378	0.22	4.71E-72	1	MMP19
3.10E-76	0.285328065	0.999	0.998	5.31E-72	1	MT-RNR1
3.47E-76	0.494975252	0.721	0.617	5.93E-72	1	COL14A1
4.64E-76	0.518450099	0.873	0.85	7.93E-72	1	CYR61
1.67E-75	0.250453828	0.399	0.238	2.86E-71	1	SRGAP1
8.67E-75	0.357394379	0.31	0.174	1.48E-70	1	INSIG1
3.24E-74	0.320531929	0.287	0.152	5.54E-70	1	FAM43A
9.76E-73	0.288214847	0.933	0.865	1.67E-68	1	NUPR1
1.52E-72	0.264357524	0.546	0.385	2.60E-68	1	CD47
2.01E-72	0.400470932	0.703	0.624	3.44E-68	1	GLUL
8.16E-72	0.443049425	0.604	0.467	1.39E-67	1	ID2
1.01E-70	0.45430151	0.764	0.663	1.73E-66	1	MYC
6.23E-70	0.442339912	0.959	0.953	1.07E-65	1	CEBPB
6.37E-70	0.250735645	0.402	0.25	1.09E-65	1	ANTXR2
2.03E-68	0.584088023	0.275	0.153	3.47E-64	1	GADD45G
3.05E-68	0.269749368	0.757	0.656	5.21E-64	1	RBMS1
6.15E-68	0.343143335	0.96	0.923	1.05E-63	1	PNRC1
9.53E-68	0.453720392	0.701	0.634	1.63E-63	1	AKAP12
4.04E-67	0.293142904	0.474	0.316	6.91E-63	1	CSF1
1.24E-66	0.339407681	0.911	0.877	2.12E-62	1	AHNAK
1.06E-65	0.430768144	0.331	0.229	1.81E-61	1	NR2F1
4.74E-65	0.252663247	0.892	0.824	8.11E-61	1	NFIC
4.23E-64	0.342943236	0.664	0.584	7.23E-60	1	GGT5
1.87E-63	0.41811602	0.471	0.324	3.20E-59	1	CITED2
2.96E-63	0.272622621	0.842	0.751	5.05E-59	1	CD44
6.01E-63	0.260961991	0.403	0.254	1.03E-58	1	ARRDC3
5.33E-62	0.284282886	0.718	0.749	9.12E-58	1	GAS6
1.42E-60	0.509695758	0.586	0.479	2.43E-56	1	MAFB
1.72E-59	0.385171739	0.984	0.965	2.93E-55	1	EGR1
2.25E-58	0.251486042	0.715	0.617	3.84E-54	1	FAM3C
3.90E-58	0.52483865	0.712	0.681	6.68E-54	1	EIF4A3
6.12E-56	0.443246377	0.843	0.828	1.05E-51	1	IRF1
8.72E-56	0.267970852	0.322	0.192	1.49E-51	1	SEMA4A
8.37E-55	0.407803914	1	1	1.43E-50	1	FTH1
1.18E-53	0.257528839	0.628	0.549	2.02E-49	1	ANXA4
4.48E-51	0.250419054	0.689	0.577	7.66E-47	1	SSPN
1.63E-50	0.276427018	0.299	0.185	2.79E-46	1	CREB5
5.67E-50	0.253666782	0.538	0.402	9.69E-46	1	PIK3R1
1.03E-49	0.285471454	0.56	0.439	1.77E-45	1	B4GALT1
1.81E-49	0.33419176	0.807	0.764	3.09E-45	1	EMP3
9.64E-49	0.312421035	0.695	0.632	1.65E-44	1	KLF10
1.10E-47	0.266109657	0.366	0.241	1.88E-43	1	NABP1
1.69E-46	0.352962334	0.981	0.966	2.89E-42	1	FOSB
1.89E-46	0.54135595	0.964	0.954	3.24E-42	1	IER2
2.05E-44	0.328510856	0.433	0.314	3.51E-40	1	ELMSAN1
4.68E-44	0.277494013	0.252	0.153	8.00E-40	1	ITPKC
4.48E-43	0.301273757	0.553	0.454	7.67E-39	1	ABL2
1.24E-42	0.281216694	0.762	0.714	2.12E-38	1	NFKBIZ
5.81E-41	0.37027568	0.798	0.826	9.93E-37	1	SRSF7
1.18E-39	0.273928807	0.632	0.547	2.02E-35	1	WTAP
4.32E-39	0.311086008	0.466	0.361	7.39E-35	1	ERRFI1
1.08E-38	0.275190282	0.4	0.286	1.85E-34	1	SLC20A1
4.31E-38	0.275164449	0.999	0.992	7.37E-34	1	JUN
1.15E-37	0.413625522	0.425	0.309	1.97E-33	1	MT1M
3.92E-34	0.507945502	0.799	0.815	6.70E-30	1	IER3
2.64E-32	0.560738233	0.942	0.939	4.51E-28	1	MT2A
1.21E-31	0.432543388	0.595	0.61	2.06E-27	1	CCL2
9.87E-31	0.310022024	0.858	0.841	1.69E-26	1	CTGF
1.34E-29	0.313337865	0.523	0.563	2.29E-25	1	TNFAIP6
2.82E-28	0.37619907	0.265	0.177	4.82E-24	1	MT1A
2.80E-26	0.333248539	0.433	0.37	4.79E-22	1	TUBB2A
7.19E-26	0.262497677	0.585	0.487	1.23E-21	1	ANGPTL4
6.25E-25	0.315070611	0.769	0.787	1.07E-20	1	GEM
6.30E-15	0.357437317	0.288	0.223	1.08E-10	1	G0S2
1.05E-08	0.53263089	0.46	0.511	0.000178895	1	IGKC
0.000920761	0.494170917	0.268	0.268	1	1	IGLC2
0	3.115118598	0.86	0.095	0	2	MYH11
0	2.535097805	0.595	0.029	0	2	RERGL
0	2.481143665	0.978	0.578	0	2	ADIRF
0	2.369152951	0.987	0.766	0	2	ACTA2
0	2.070790135	0.771	0.133	0	2	BCAM
0	1.908553161	0.943	0.339	0	2	MCAM
0	1.863564993	0.993	0.871	0	2	TAGLN
0	1.794719139	0.99	0.8	0	2	SPARCL1
0	1.785825442	0.995	0.924	0	2	MYL9
0	1.759666229	0.997	0.979	0	2	DSTN
0	1.720919413	0.908	0.434	0	2	CSRP2
0	1.718915287	0.877	0.22	0	2	TINAGL1
0	1.716810113	0.8	0.195	0	2	PPP1R14A
0	1.712207045	0.848	0.442	0	2	ADAMTS1
0	1.665051881	0.914	0.569	0	2	CRYAB
0	1.587694283	0.472	0.04	0	2	ACTG2
0	1.567773614	0.727	0.152	0	2	PLN
0	1.504997076	0.99	0.747	0	2	SOD3
0	1.476344551	0.989	0.862	0	2	S100A4
0	1.460506712	0.892	0.622	0	2	CSRP1
0	1.459735826	0.881	0.454	0	2	LBH
0	1.44983253	0.596	0.082	0	2	WFDC1
0	1.445959564	0.932	0.566	0	2	MYLK
0	1.418916242	0.768	0.178	0	2	PTP4A3
0	1.386489171	0.558	0.071	0	2	SORBS2
0	1.356612599	0.731	0.233	0	2	LMOD1
0	1.352881695	0.788	0.449	0	2	PHLDA2
0	1.337410905	0.788	0.371	0	2	CRIP1
0	1.300429426	0.659	0.227	0	2	NET1
0	1.286117239	0.998	0.891	0	2	C11orf96
0	1.285164532	0.994	0.921	0	2	TPM2
0	1.278232239	0.829	0.417	0	2	JAG1
0	1.272596683	0.56	0.153	0	2	CNN1
0	1.240755206	0.838	0.354	0	2	PDGFA
0	1.240692487	0.968	0.584	0	2	A2M
0	1.235694135	0.878	0.495	0	2	CRIP2
0	1.214001271	0.896	0.38	0	2	NDUFA4L2
0	1.213288259	0.986	0.79	0	2	CAV1
0	1.183765924	0.754	0.239	0	2	NTRK2
0	1.178933151	0.633	0.155	0	2	MAP3K7CL
0	1.177852465	0.456	0.088	0	2	SNCG
0	1.157101555	0.658	0.161	0	2	RCAN2
0	1.155052884	0.924	0.482	0	2	NOTCH3
0	1.149981715	0.979	0.796	0	2	COL18A1
0	1.146545127	0.827	0.475	0	2	ID4
0	1.144027418	0.693	0.218	0	2	PPP1R12B
0	1.143509412	0.743	0.267	0	2	C1QTNF1
0	1.120270729	0.981	0.892	0	2	MFGE8
0	1.113146533	0.899	0.664	0	2	ACTN4
0	1.106435061	0.809	0.294	0	2	MEF2C
0	1.099055141	0.485	0.117	0	2	AVPR1A
0	1.097314988	0.833	0.465	0	2	MAP3K20
0	1.09457135	0.896	0.678	0	2	LPP
0	1.056930893	0.827	0.468	0	2	NUDT4
0	1.052973969	0.937	0.702	0	2	TSC22D1
0	1.049195659	0.678	0.179	0	2	EFHD1
0	1.043647151	0.584	0.176	0	2	NRARP
0	1.032251268	0.814	0.486	0	2	CAV2
0	0.978946042	0.787	0.377	0	2	PTK2
0	0.976906748	0.949	0.831	0	2	CAVIN3
0	0.975384769	0.919	0.825	0	2	CD151
0	0.975320098	0.701	0.25	0	2	TBX2
0	0.974021488	0.481	0.036	0	2	CASQ2
0	0.967674142	0.481	0.08	0	2	SYNM
0	0.96605573	0.931	0.727	0	2	PPP1R12A
0	0.96342299	0.715	0.263	0	2	PGF
0	0.95832715	0.65	0.223	0	2	FADS3
0	0.95630647	0.745	0.412	0	2	ZFHX3
0	0.95486833	0.986	0.952	0	2	YBX3
0	0.954473304	1	0.999	0	2	PTMA
0	0.94804194	0.966	0.689	0	2	NR2F2
0	0.935161192	0.932	0.694	0	2	MAP1B
0	0.932858128	0.818	0.451	0	2	EPAS1
0	0.931935975	0.654	0.178	0	2	GJA4
0	0.923021143	0.374	0.074	0	2	FABP4
0	0.917241076	0.517	0.087	0	2	AOC3
0	0.905236495	0.673	0.312	0	2	SYNE2
0	0.90390361	0.615	0.147	0	2	ESAM
0	0.902793196	0.598	0.28	0	2	WTIP
0	0.890694802	0.461	0.06	0	2	HRH2
0	0.889354017	0.947	0.844	0	2	FLNA
0	0.881128012	0.668	0.409	0	2	FAM107B
0	0.880924007	0.619	0.213	0	2	ISYNA1
0	0.876350278	0.555	0.11	0	2	GPRC5C
0	0.874511438	0.757	0.43	0	2	UBA2
0	0.863297468	0.837	0.692	0	2	CYCS
0	0.859647852	0.55	0.157	0	2	FAM129A
0	0.859110435	0.543	0.154	0	2	CCDC3
0	0.851899142	0.488	0.063	0	2	FHL5
0	0.849042606	0.857	0.635	0	2	ROCK1
0	0.83897604	0.589	0.139	0	2	CDH6
0	0.834005793	1	0.975	0	2	IGFBP7
0	0.830664252	0.732	0.394	0	2	GUCY1A3
0	0.825934973	0.581	0.197	0	2	KIAA0040
0	0.817245803	0.591	0.209	0	2	TBC1D1
0	0.804224063	0.612	0.256	0	2	FILIP1
0	0.789996027	0.541	0.186	0	2	MRGPRF
0	0.788054875	0.711	0.403	0	2	OAZ2
0	0.786864712	1	0.998	0	2	CALD1
0	0.782702302	0.542	0.125	0	2	PARM1
0	0.780761598	0.518	0.131	0	2	KLHL23
0	0.779580364	0.754	0.546	0	2	ARPC1A
0	0.778641532	0.629	0.236	0	2	MGLL
0	0.771108862	0.853	0.684	0	2	PDLIM1
0	0.76965102	0.539	0.123	0	2	LGI4
0	0.769607107	0.732	0.486	0	2	UTRN
0	0.763314253	0.6	0.213	0	2	MRVI1
0	0.762007583	0.54	0.142	0	2	SORT1
0	0.759590629	0.588	0.229	0	2	MTHFD2
0	0.748226348	0.69	0.41	0	2	C9orf3
0	0.748106486	0.869	0.577	0	2	EPS8
0	0.734750854	0.552	0.155	0	2	CLMN
0	0.73430476	0.55	0.189	0	2	PDE5A
0	0.734112424	0.514	0.104	0	2	ITGA7
0	0.731355236	0.989	0.946	0	2	MGST3
0	0.726809542	0.737	0.485	0	2	MSRB3
0	0.72540472	0.365	0.066	0	2	C2orf40
0	0.719919168	0.899	0.708	0	2	STOM
0	0.716945656	0.422	0.051	0	2	KCNAB1
0	0.716239006	0.495	0.123	0	2	LINGO1
0	0.714335135	1	0.999	0	2	MYL6
0	0.705480159	0.69	0.479	0	2	CCDC107
0	0.700698308	0.555	0.219	0	2	MAPRE2
0	0.69470195	0.424	0.053	0	2	SGCA
0	0.687901883	0.687	0.417	0	2	RBPMS
0	0.684049812	0.408	0.067	0	2	NRGN
0	0.682421757	0.546	0.189	0	2	RASL12
0	0.682205199	0.991	0.962	0	2	Sep.07
0	0.661483133	0.483	0.132	0	2	RASL11A
0	0.654736791	0.429	0.09	0	2	KCNMB1
0	0.643376702	0.733	0.536	0	2	WDR1
0	0.627956075	0.415	0.088	0	2	AKAP1
0	0.623574641	0.433	0.085	0	2	NFASC
0	0.620769929	0.398	0.062	0	2	CAP2
0	0.613830794	0.393	0.069	0	2	OR51E1
0	0.610411549	0.948	0.858	0	2	SH3BGRL
0	0.606630395	0.334	0.031	0	2	LRRC10B
0	0.595350614	0.532	0.169	0	2	COX4I2
0	0.592440395	0.445	0.121	0	2	PDE3A
0	0.577185869	0.428	0.103	0	2	LAMA5
0	0.516585935	0.302	0.034	0	2	SPEG
0	0.491796595	0.269	0.022	0	2	SBSPON
0	0.484815497	0.275	0.02	0	2	SUSD5
0	0.48135208	0.284	0.025	0	2	KCNA5
0	0.458645531	0.258	0.018	0	2	MYOCD
4.94065645841247e-324	0.589314805	0.998	0.979	8.44901660953116e-320	2	CALM2
9.88131291682493e-324	0.704525836	0.591	0.272	1.68980332190623e-319	2	PHLDB2
1.82804288961261e-322	0.692674051	0.611	0.235	3.12613614552653e-318	2	ANGPT2
2.42586232108052e-321	0.482350617	0.37	0.076	4.1484671552798e-317	2	CACNA1H
4.09580420402393e-321	0.432726042	0.299	0.043	7.00423476930133e-317	2	NRIP2
6.5414291509381e-321	0.457471583	0.302	0.048	1.11864979910193e-316	2	HACD1
3.29146533259438e-320	0.784538431	0.598	0.249	5.62873486526966e-316	2	SYNPO2
4.73759547797171e-320	0.516311913	0.372	0.079	8.10176202687943e-316	2	ITGA3
5.65290149345721e-319	0.415115437	0.275	0.034	9.66702684396117e-315	2	GPR20
6.25637797657e-318	0.548284074	0.378	0.092	1.06990319777324e-313	2	TTLL7
1.0281901342473e-317	0.660655947	0.968	0.877	1.75830794857631e-313	2	IFITM2
1.41047868951609e-315	0.733877435	0.516	0.209	2.41205960694147e-311	2	CRIM1
7.83444138520727e-313	0.44580975	0.287	0.04	0.00E+00	2	LDB3
1.53381310982943e-310	0.485752133	0.352	0.072	2.62E-306	2	PCDH1
9.8202726145022e-310	0.600817759	0.513	0.249	1.68E-305	2	MOB2
6.83E-298	0.449778962	0.266	0.035	1.17E-293	2	NPY1R
7.36E-297	0.657124692	0.574	0.284	1.26E-292	2	ATP2B4
1.07E-294	0.756623918	0.669	0.315	1.83E-290	2	Sep.04
1.50E-292	0.796870966	0.608	0.29	2.57E-288	2	LTBP1
3.70E-291	0.563527015	0.406	0.12	6.33E-287	2	NTN4
6.58E-289	0.600069153	0.442	0.138	1.12E-284	2	LGALSL
5.88E-288	0.756867605	0.528	0.218	1.01E-283	2	FOXC1
2.80E-287	0.508655002	0.418	0.125	4.79E-283	2	SNTA1
1.31E-286	0.529587022	0.376	0.105	2.25E-282	2	SORBS1
1.32E-285	0.642443381	0.571	0.238	2.26E-281	2	COBLL1
1.25E-283	0.594624841	0.48	0.155	2.15E-279	2	SERPINI1
5.92E-281	0.395142033	0.274	0.042	1.01E-276	2	MYOM1
6.12E-280	0.590151263	0.681	0.485	1.05E-275	2	KANK2
9.79E-274	0.441102942	0.32	0.065	1.67E-269	2	PPM1L
6.13E-271	0.603806751	0.535	0.262	1.05E-266	2	CBX6
1.03E-270	0.510750932	0.409	0.131	1.76E-266	2	DACT3
8.79E-269	0.702322558	0.912	0.68	1.50E-264	2	HES4
6.79E-261	0.619372461	0.654	0.397	1.16E-256	2	TNS1
1.33E-260	0.56968721	0.707	0.525	2.27E-256	2	EHD2
8.89E-259	0.857459086	0.527	0.212	1.52E-254	2	FAM241A
5.74E-255	0.580885586	0.932	0.82	9.81E-251	2	ARPC5
8.33E-254	0.693897383	0.96	0.848	1.42E-249	2	BTG1
9.81E-252	0.458287067	0.334	0.079	1.68E-247	2	ANKRD29
1.97E-251	0.521036928	0.271	0.047	3.37E-247	2	ACAN
8.38E-251	0.739929111	0.658	0.339	1.43E-246	2	FRZB
7.06E-246	0.645220067	0.378	0.116	1.21E-241	2	HSPA2
1.86E-245	0.434241488	0.306	0.067	3.17E-241	2	NPNT
1.16E-244	0.505916748	0.458	0.159	1.99E-240	2	FOXC2
2.25E-242	0.502053411	0.431	0.174	3.84E-238	2	HSDL2
3.47E-242	0.841150959	0.418	0.135	5.93E-238	2	APOLD1
1.84E-241	0.55547512	0.466	0.185	3.15E-237	2	FRMD4A
4.25E-241	0.692326541	0.999	0.988	7.27E-237	2	HSPB1
6.07E-241	0.692279249	0.989	0.899	1.04E-236	2	TPM1
7.67E-241	0.656434233	0.773	0.508	1.31E-236	2	SLIT3
1.85E-240	0.601220072	0.413	0.195	3.16E-236	2	SLMAP
4.47E-239	0.47970452	0.4	0.124	7.65E-235	2	HEY2
2.10E-236	0.518824983	0.49	0.217	3.60E-232	2	ABTB1
3.56E-236	0.592741061	0.459	0.165	6.08E-232	2	INPP4B
5.85E-235	0.481763723	0.427	0.143	1.00E-230	2	CSPG4
7.12E-234	0.504466663	0.853	0.761	1.22E-229	2	SBDS
1.71E-232	0.45125768	0.305	0.07	2.92E-228	2	GPR4
2.02E-229	0.404740182	0.299	0.073	3.46E-225	2	RBPMS2
3.79E-228	0.629271386	0.493	0.225	6.49E-224	2	ETS2
9.03E-226	0.34905346	0.264	0.052	1.54E-221	2	CDK18
1.57E-224	0.521902563	0.961	0.92	2.69E-220	2	SELENOW
6.82E-224	0.50061155	0.999	0.993	1.17E-219	2	DDX5
3.09E-223	0.562013689	0.582	0.27	5.29E-219	2	ARHGAP29
4.64E-223	0.363443187	0.258	0.051	7.93E-219	2	TNFAIP8L3
7.03E-223	0.423588373	0.352	0.111	1.20E-218	2	MICAL1
1.15E-222	0.425672548	0.349	0.106	1.97E-218	2	DMPK
1.24E-222	0.577460149	0.854	0.608	2.12E-218	2	CD9
1.62E-222	0.476381498	0.389	0.13	2.78E-218	2	FRY
1.66E-215	0.739978114	0.877	0.739	2.84E-211	2	CDKN1A
5.53E-215	0.658004207	0.747	0.516	9.46E-211	2	DKK3
8.90E-214	0.845538075	0.955	0.853	1.52E-209	2	KLF2
5.23E-212	0.610365892	0.636	0.349	8.94E-208	2	ARID5A
6.68E-212	0.649025837	0.934	0.879	1.14E-207	2	NDUFA4
2.71E-211	0.529088533	0.888	0.777	4.63E-207	2	TLN1
8.67E-211	0.654087418	0.451	0.174	1.48E-206	2	CPM
2.42E-209	0.353267944	0.268	0.059	4.14E-205	2	TRNP1
5.33E-209	0.521558047	0.776	0.65	9.12E-205	2	PLS3
1.31E-208	0.678252466	0.416	0.158	2.25E-204	2	ADRA2A
6.71E-206	0.536166933	0.699	0.393	1.15E-201	2	RRAD
8.42E-206	0.58436721	0.839	0.597	1.44E-201	2	COL14A1
5.95E-205	0.623611757	0.357	0.111	1.02E-200	2	ADAMTS9
4.95E-204	0.527318325	0.453	0.176	8.47E-200	2	FOXS1
1.15E-203	0.519958554	0.682	0.516	1.97E-199	2	ROCK2
1.80E-201	0.503162375	0.478	0.212	3.08E-197	2	HIP1
1.86E-199	0.45235072	0.92	0.868	3.18E-195	2	COX7A2
3.39E-199	0.527791409	0.973	0.928	5.80E-195	2	CAVIN1
6.44E-198	0.583639057	0.788	0.623	1.10E-193	2	TUBA1C
6.82E-198	0.499931913	0.568	0.273	1.17E-193	2	GUCY1B3
6.86E-195	0.411045848	0.374	0.125	1.17E-190	2	NEURL1B
1.18E-194	0.436130203	0.979	0.949	2.02E-190	2	SLC25A3
7.52E-194	0.681781936	0.936	0.802	1.29E-189	2	BTG2
3.34E-190	0.412710539	0.372	0.155	5.71E-186	2	CAMK2G
2.91E-189	0.480794229	0.785	0.672	4.98E-185	2	ILK
2.73E-188	0.528413241	0.588	0.295	4.67E-184	2	TPPP3
6.41E-187	0.35917462	0.369	0.133	1.10E-182	2	ADAP2
1.14E-186	0.65078545	0.817	0.564	1.94E-182	2	PDLIM3
2.51E-186	0.380456361	0.311	0.096	4.29E-182	2	RASGRP2
3.36E-185	0.994332878	0.561	0.312	5.75E-181	2	PDK4
9.77E-185	0.501312307	0.793	0.645	1.67E-180	2	APLP2
8.73E-182	0.668862535	0.937	0.837	1.49E-177	2	RHOB
4.78E-181	0.346330781	0.282	0.076	8.17E-177	2	SLC8A1
6.37E-180	0.367182571	0.318	0.097	1.09E-175	2	RCSD1
8.11E-180	0.549884127	0.691	0.431	1.39E-175	2	FXYD1
8.98E-180	0.421350455	0.449	0.187	1.54E-175	2	RERG
5.76E-177	0.426495366	0.451	0.228	9.84E-173	2	CABIN1
3.13E-176	0.398583036	0.324	0.117	5.35E-172	2	TMEM38B
7.11E-176	0.375046124	0.422	0.172	1.22E-171	2	GJC1
8.39E-176	0.478700464	0.444	0.226	1.43E-171	2	MAP7D3
1.58E-174	0.37156337	1	1	2.70E-170	2	RPS7
9.56E-174	0.639763579	0.904	0.75	1.63E-169	2	FILIP1L
1.21E-173	0.496836521	0.562	0.335	2.06E-169	2	NBEAL1
6.75E-173	0.511548369	0.505	0.271	1.15E-168	2	RABGAP1
3.88E-172	0.448740996	0.416	0.195	6.64E-168	2	SLC25A4
3.83E-171	0.384167129	0.379	0.163	6.54E-167	2	HIGD1B
1.09E-168	1.03642661	0.503	0.297	1.86E-164	2	MT1M
4.74E-167	0.455350952	0.543	0.277	8.11E-163	2	ARHGEF7
1.23E-166	0.475619897	0.445	0.218	2.11E-162	2	STK38L
4.09E-165	0.340864434	1	1	6.99E-161	2	FAU
5.32E-165	0.48420837	0.766	0.652	9.10E-161	2	VCL
6.80E-164	0.42719294	0.996	0.981	1.16E-159	2	CALM1
2.00E-163	0.487142561	0.586	0.338	3.42E-159	2	VASP
2.38E-163	0.678117153	0.857	0.754	4.07E-159	2	CRISPLD2
5.75E-162	0.507617444	0.685	0.544	9.83E-158	2	PDLIM5
2.17E-161	0.527926375	0.876	0.77	3.71E-157	2	H2AFZ
6.66E-161	0.379066301	1	0.999	1.14E-156	2	H3F3B
3.67E-160	0.836359058	0.976	0.939	6.27E-156	2	GADD45B
5.86E-160	0.462581945	0.874	0.74	1.00E-155	2	TGFB1I1
4.93E-159	0.428071875	1	1	8.43E-155	2	ACTB
2.38E-158	0.435477699	0.539	0.275	4.08E-154	2	EDNRA
8.41E-158	0.326768493	0.262	0.073	1.44E-153	2	ATP1B2
2.32E-157	0.397271236	0.683	0.591	3.96E-153	2	CHURC1
8.91E-157	0.432220944	0.405	0.193	1.52E-152	2	RAP2A
1.15E-156	0.321858514	0.278	0.094	1.96E-152	2	INPP5A
1.19E-156	0.405557998	0.974	0.936	2.04E-152	2	EIF4A2
3.31E-156	0.386200235	0.94	0.902	5.66E-152	2	COX6A1
2.51E-154	0.39770999	0.589	0.462	4.30E-150	2	SORBS3
5.71E-154	0.370363388	0.313	0.128	9.76E-150	2	VPS13D
3.04E-152	0.440557809	0.555	0.35	5.19E-148	2	TUSC1
5.58E-152	0.429710146	0.486	0.238	9.54E-148	2	ARHGEF17
2.49E-150	0.3256512	0.298	0.102	4.26E-146	2	C1QTNF2
5.54E-150	0.457020594	0.928	0.781	9.48E-146	2	PLAC9
6.45E-150	0.297308511	0.273	0.084	1.10E-145	2	SYNGR2
1.37E-149	0.44634996	0.421	0.185	2.34E-145	2	ENPEP
7.44E-149	0.398414395	0.337	0.138	1.27E-144	2	AP000892.3
1.36E-148	0.664960542	0.971	0.918	2.33E-144	2	ATF3
2.50E-147	0.379109226	0.319	0.118	4.28E-143	2	DMD
3.67E-147	0.413143653	0.78	0.71	6.27E-143	2	ANXA6
7.97E-145	0.301593508	0.255	0.08	1.36E-140	2	TACC2
1.20E-144	0.481284797	0.823	0.714	2.05E-140	2	KLF9
1.80E-143	0.425540628	0.479	0.25	3.08E-139	2	ADCY3
1.30E-142	0.350570104	0.312	0.125	2.23E-138	2	ADAMTS10
1.61E-142	0.33781288	0.302	0.11	2.75E-138	2	ATP8B1
1.12E-141	0.361682585	0.409	0.217	1.91E-137	2	SMIM12
1.89E-140	0.406357054	0.387	0.18	3.23E-136	2	KLF11
3.77E-140	0.411819866	0.473	0.259	6.44E-136	2	ARHGAP10
4.99E-139	0.346358944	0.679	0.605	8.53E-135	2	ANAPC16
1.22E-137	0.567605674	0.69	0.57	2.08E-133	2	ATP1B3
9.49E-137	0.332825251	0.256	0.081	1.62E-132	2	AMIGO2
9.98E-137	0.389263397	0.891	0.697	1.71E-132	2	COL4A2
1.31E-135	0.400822416	0.401	0.188	2.24E-131	2	DUSP8
2.32E-135	0.590573186	0.458	0.295	3.96E-131	2	CREM
2.91E-133	0.381889619	0.573	0.423	4.98E-129	2	MRPL32
5.07E-133	0.482899869	0.389	0.191	8.67E-129	2	HSPB8
5.04E-132	0.41165998	0.353	0.151	8.62E-128	2	ZBTB16
6.62E-132	0.46142029	0.53	0.304	1.13E-127	2	MYLIP
3.19E-131	0.460267184	0.508	0.329	5.46E-127	2	TOB1
9.97E-131	0.517551846	0.878	0.796	1.71E-126	2	SERTAD1
1.41E-130	0.36004132	0.979	0.95	2.41E-126	2	UQCRB
2.01E-129	0.356873666	0.799	0.71	3.43E-125	2	UBXN1
2.74E-129	0.641993681	0.992	0.979	4.68E-125	2	HSPA1B
3.61E-128	0.60037725	0.806	0.658	6.17E-124	2	MYC
1.94E-126	0.480160699	0.581	0.456	3.31E-122	2	PPP1R10
7.56E-126	0.394852061	0.781	0.7	1.29E-121	2	EIF4B
7.99E-126	0.352852416	0.579	0.434	1.37E-121	2	CAMTA1
1.03E-125	0.473629079	0.659	0.52	1.75E-121	2	LITAF
1.79E-124	0.390558304	0.789	0.689	3.06E-120	2	RRAS
3.06E-124	0.393692187	0.502	0.297	5.23E-120	2	OSBPL1A
1.02E-123	0.323988129	0.999	0.995	1.74E-119	2	EEF1D
4.72E-122	0.604745818	0.38	0.174	8.06E-118	2	EGFL6
1.02E-121	0.441203064	0.54	0.349	1.74E-117	2	FBLIM1
1.19E-121	0.499604494	0.613	0.473	2.03E-117	2	NEXN
5.06E-121	0.385045816	0.378	0.194	8.65E-117	2	SLC25A25
7.25E-121	0.382007483	0.839	0.645	1.24E-116	2	IGFBP5
3.63E-120	0.343938586	0.448	0.228	6.21E-116	2	OLFML2A
2.74E-119	0.361369611	0.349	0.154	4.69E-115	2	ANGPT1
3.88E-119	0.473160869	0.81	0.722	6.63E-115	2	SDC2
3.94E-119	0.35033989	0.982	0.954	6.73E-115	2	HNRNPA1
9.27E-119	0.403413531	0.979	0.92	1.59E-114	2	PNRC1
2.76E-118	0.435645605	0.421	0.245	4.72E-114	2	HEXIM1
4.35E-117	0.34381983	0.797	0.721	7.45E-113	2	SELENOK
1.21E-116	0.486363708	0.857	0.696	2.08E-112	2	PHLDA1
1.31E-116	0.411020658	0.408	0.198	2.23E-112	2	EDNRB
1.45E-116	0.389580822	0.927	0.871	2.48E-112	2	SRSF3
2.24E-116	0.383035282	0.498	0.276	3.83E-112	2	NDRG2
8.88E-116	0.403700957	0.766	0.656	1.52E-111	2	TACC1
1.55E-115	0.429001963	0.578	0.353	2.65E-111	2	ACKR3
6.06E-115	0.370915183	0.452	0.265	1.04E-110	2	MEF2D
1.03E-114	0.393193093	0.918	0.829	1.77E-110	2	TUBB4B
1.04E-114	0.520164373	0.998	0.989	1.78E-110	2	JUNB
1.04E-114	0.659613952	0.575	0.405	1.78E-110	2	ADAMTS4
5.01E-114	0.302780978	0.367	0.169	8.56E-110	2	HEYL
7.50E-112	0.389911931	0.477	0.279	1.28E-107	2	PLEKHH3
8.27E-111	0.345112538	0.857	0.792	1.41E-106	2	CAP1
1.66E-110	0.304403903	0.317	0.151	2.84E-106	2	PPP2R5A
1.75E-110	0.374780392	0.279	0.123	2.99E-106	2	OPA3
9.13E-110	0.385403154	0.755	0.567	1.56E-105	2	CHCHD10
3.02E-108	0.466854607	0.941	0.858	5.16E-104	2	SOCS3
1.25E-107	0.400245508	0.91	0.802	2.14E-103	2	ACTN1
1.80E-107	0.453823272	0.659	0.561	3.08E-103	2	UBE2S
3.78E-107	0.340924679	0.746	0.661	6.47E-103	2	KIF5B
5.39E-107	0.353626822	0.472	0.307	9.22E-103	2	CTDSPL
1.69E-106	0.346506414	0.404	0.206	2.89E-102	2	ENTPD1
5.06E-106	0.279250038	0.415	0.216	8.65E-102	2	RNF152
6.75E-106	0.310682794	0.77	0.702	1.15E-101	2	HNRNPH3
1.16E-105	0.3656595	0.726	0.62	1.98E-101	2	MSN
5.82E-105	0.427219459	0.764	0.651	9.95E-101	2	MIDN
1.15E-104	0.4362281	0.663	0.557	1.96E-100	2	MAT2A
1.22E-104	0.313432851	0.871	0.832	2.09E-100	2	ATP5B
1.70E-104	0.275301451	1	1	2.90E-100	2	RPL3
1.98E-104	0.451608087	1	0.998	3.38E-100	2	HSP90AB1
5.44E-104	0.329894699	0.421	0.259	9.30E-100	2	CTBP2
1.52E-103	0.427965215	0.724	0.619	2.59E-99	2	CSRNP1
2.64E-103	0.375354375	0.792	0.684	4.51E-99	2	HCFC1R1
4.51E-103	0.322920859	0.409	0.227	7.72E-99	2	HDAC5
5.03E-103	0.344241216	0.476	0.324	8.60E-99	2	PICALM
5.60E-103	0.308213896	0.336	0.154	9.58E-99	2	SYNPO
6.51E-103	0.29222306	0.748	0.542	1.11E-98	2	TGFBI
6.80E-103	0.390442055	0.611	0.437	1.16E-98	2	MPRIP
3.21E-102	0.387526153	0.666	0.531	5.48E-98	2	PLP2
1.78E-101	0.275930686	0.288	0.131	3.05E-97	2	HSPB2
2.13E-101	0.291293994	0.318	0.155	3.64E-97	2	CDS2
4.30E-101	0.293156661	1	0.998	7.36E-97	2	MT-ND1
4.94E-101	0.291609584	0.621	0.536	8.44E-97	2	SYPL1
7.12E-101	0.39485924	0.433	0.251	1.22E-96	2	ODC1
2.41E-100	0.37633046	0.47	0.264	4.12E-96	2	EDIL3
6.06E-100	0.550774	0.999	0.996	1.04E-95	2	HSPA1A
7.69E-100	0.301191733	0.317	0.141	1.32E-95	2	PLCE1
2.98E-99	0.31099011	0.313	0.14	5.09E-95	2	SLC7A2
1.33E-98	0.39673183	0.562	0.365	2.28E-94	2	ETS1
5.86E-98	0.281231438	0.292	0.131	1.00E-93	2	MKL2
6.11E-98	0.28605767	0.32	0.147	1.05E-93	2	NOL3
9.12E-97	0.317181943	0.314	0.152	1.56E-92	2	HIPK2
1.20E-96	0.801645173	0.328	0.167	2.04E-92	2	MT1A
2.52E-96	0.369231637	0.869	0.772	4.31E-92	2	DDX3X
7.66E-96	0.387714461	0.906	0.849	1.31E-91	2	EIF5
6.35E-95	0.401369769	0.998	0.993	1.09E-90	2	LMNA
2.82E-94	0.555714727	0.964	0.908	4.83E-90	2	CEBPD
3.17E-94	0.307421243	1	0.998	5.42E-90	2	MT-CYB
5.96E-94	0.302568685	0.341	0.168	1.02E-89	2	DAAM2
9.01E-94	0.34736785	0.64	0.53	1.54E-89	2	PKIG
2.22E-93	0.342708608	0.941	0.892	3.79E-89	2	NCL
6.84E-93	0.308277857	0.387	0.235	1.17E-88	2	CFL2
1.51E-92	0.302945235	0.353	0.193	2.59E-88	2	INF2
1.59E-92	0.297611385	0.613	0.54	2.71E-88	2	NPTN
5.16E-92	0.342019133	0.376	0.207	8.82E-88	2	PTGIR
9.07E-92	0.420932112	0.976	0.947	1.55E-87	2	PPP1R15A
1.42E-91	0.323370405	0.872	0.785	2.42E-87	2	SLC25A5
3.02E-91	0.463448264	0.409	0.35	5.16E-87	2	C12orf75
9.86E-91	0.697818607	0.471	0.344	1.69E-86	2	ZNF331
2.40E-90	0.367194576	0.39	0.279	4.11E-86	2	CCNH
3.54E-90	0.370761254	0.432	0.265	6.05E-86	2	ERF
7.43E-90	0.287326149	0.778	0.708	1.27E-85	2	CCT3
1.32E-89	0.29065894	0.353	0.192	2.26E-85	2	EHBP1L1
1.82E-89	0.349018663	0.487	0.333	3.11E-85	2	TMEM47
2.08E-89	0.295184569	0.971	0.935	3.55E-85	2	ATP5G2
2.65E-89	0.370593918	0.463	0.284	4.54E-85	2	MKNK2
5.10E-89	0.324752743	0.484	0.29	8.72E-85	2	SPECC1
1.23E-88	0.297438948	0.738	0.686	2.11E-84	2	IQGAP1
1.26E-88	0.366934581	0.624	0.427	2.15E-84	2	ITGA1
2.61E-88	0.381326449	0.535	0.378	4.46E-84	2	ZNF703
4.31E-88	0.28511831	0.922	0.891	7.37E-84	2	YWHAQ
3.32E-87	0.304333294	0.713	0.635	5.68E-83	2	ANP32B
6.39E-87	0.272750988	0.297	0.143	1.09E-82	2	LIMS2
1.16E-86	0.368765168	0.495	0.32	1.98E-82	2	SLCO3A1
1.65E-86	0.318576658	0.893	0.829	2.82E-82	2	ATF4
2.30E-86	0.302513334	0.346	0.18	3.94E-82	2	PDE1A
7.30E-86	0.265613408	0.594	0.542	1.25E-81	2	MYO1C
7.74E-85	0.306180269	0.331	0.19	1.32E-80	2	MAFK
1.13E-84	0.255980354	0.751	0.712	1.93E-80	2	ATP5A1
2.59E-84	0.35847069	0.455	0.275	4.44E-80	2	SYTL2
1.12E-83	0.278603658	0.773	0.727	1.92E-79	2	JAK1
1.22E-83	0.328851625	0.348	0.195	2.09E-79	2	FKBP5
1.65E-83	0.252427551	1	1	2.82E-79	2	VIM
1.92E-83	0.264642104	1	0.999	3.28E-79	2	MT-CO1
3.45E-83	0.264853882	0.993	0.982	5.90E-79	2	PPIA
1.40E-82	0.277805826	0.37	0.222	2.39E-78	2	PNPLA2
1.09E-81	0.356360731	0.498	0.334	1.87E-77	2	LRRC32
2.20E-81	0.286722892	0.383	0.238	3.76E-77	2	CDKN1B
2.66E-81	0.288557667	0.726	0.646	4.54E-77	2	CYSTM1
2.75E-81	0.250688395	0.255	0.127	4.70E-77	2	ENDOD1
2.91E-81	0.274917244	0.325	0.173	4.97E-77	2	ARHGAP17
3.16E-81	0.365834842	0.97	0.922	5.41E-77	2	NR4A1
5.91E-81	0.38334818	0.999	0.997	1.01E-76	2	JUND
8.60E-81	0.295255795	0.76	0.712	1.47E-76	2	H2AFJ
1.63E-80	0.273089926	0.359	0.208	2.80E-76	2	PPP1R12C
1.71E-80	0.294083361	0.566	0.479	2.92E-76	2	PPP1CB
1.85E-80	0.372252448	0.387	0.227	3.16E-76	2	LDLR
2.23E-80	0.262366857	0.747	0.695	3.81E-76	2	HNRNPM
6.29E-80	0.337334957	0.472	0.31	1.08E-75	2	PCF11
7.45E-80	0.270140188	0.333	0.183	1.27E-75	2	PCGF5
9.37E-80	0.297354071	0.996	0.99	1.60E-75	2	DYNLL1
1.36E-79	0.261959206	0.328	0.182	2.32E-75	2	ARHGEF25
4.03E-79	0.401525666	0.447	0.305	6.89E-75	2	GTF2B
1.54E-78	0.376908454	0.634	0.57	2.64E-74	2	NFIL3
2.53E-78	0.293849717	0.559	0.443	4.33E-74	2	TRIM28
1.96E-77	0.301249907	0.681	0.598	3.34E-73	2	PTEN
4.17E-77	0.298849842	0.368	0.215	7.13E-73	2	ARHGAP42
1.53E-76	0.293232124	0.403	0.232	2.62E-72	2	B3GNT2
2.24E-76	0.336227851	0.396	0.257	3.84E-72	2	H2AFX
3.57E-75	0.353952668	0.661	0.58	6.11E-71	2	ENAH
5.32E-75	0.291506289	0.495	0.37	9.10E-71	2	RSU1
5.44E-75	0.343407325	0.328	0.17	9.30E-71	2	SSTR2
5.78E-74	0.250248904	0.311	0.161	9.89E-70	2	SEMA4C
2.22E-73	0.303607896	0.447	0.282	3.80E-69	2	MXI1
1.19E-71	0.326806142	0.388	0.28	2.04E-67	2	SEPHS2
1.36E-71	0.311248353	0.595	0.51	2.32E-67	2	SYNE1
4.06E-71	0.290374154	0.703	0.636	6.95E-67	2	YWHAH
5.72E-71	0.27893857	0.533	0.414	9.78E-67	2	RBBP7
6.10E-71	0.28764601	0.83	0.779	1.04E-66	2	KTN1
2.57E-70	0.274612597	0.76	0.696	4.39E-66	2	EIF1B
3.05E-70	0.256828358	0.67	0.598	5.22E-66	2	VAMP2
6.77E-70	0.322932744	0.504	0.355	1.16E-65	2	AMD1
2.61E-69	0.367773935	0.862	0.728	4.46E-65	2	RGS16
3.87E-69	0.30895434	0.583	0.514	6.62E-65	2	FOSL2
5.00E-69	0.251501882	0.773	0.719	8.55E-65	2	NDFIP1
5.07E-69	0.433632223	0.513	0.373	8.67E-65	2	PLK2
6.46E-68	0.267017123	0.348	0.194	1.11E-63	2	EGFLAM
6.61E-68	0.276852528	0.863	0.742	1.13E-63	2	IER5L
8.63E-68	0.342551558	0.911	0.845	1.48E-63	2	ARID5B
2.53E-67	0.26521591	0.437	0.314	4.32E-63	2	OSBPL9
2.78E-67	0.293555533	0.435	0.287	4.75E-63	2	NMD3
2.61E-66	0.330404758	0.524	0.429	4.46E-62	2	CHD1
7.20E-66	0.257837697	0.715	0.658	1.23E-61	2	TAX1BP1
1.22E-65	0.310435411	0.64	0.57	2.09E-61	2	ATP1A1
1.93E-65	0.294979275	0.438	0.306	3.30E-61	2	RASAL2
2.85E-65	0.269925529	0.626	0.553	4.88E-61	2	AXL
1.78E-64	0.262915643	0.985	0.974	3.04E-60	2	SLC25A6
1.91E-64	0.271065904	0.427	0.269	3.26E-60	2	PRKG1
3.95E-64	0.273371203	0.381	0.265	6.76E-60	2	SERTAD3
4.50E-63	0.250972032	0.367	0.241	7.70E-59	2	CRTC3
1.21E-62	0.372978578	0.329	0.195	2.08E-58	2	CKB
1.30E-62	0.257164656	0.358	0.232	2.22E-58	2	PBXIP1
1.70E-62	0.25229076	0.346	0.22	2.91E-58	2	CDK2AP2
1.87E-62	0.308396636	0.528	0.419	3.20E-58	2	PLEKHO1
3.21E-62	0.294832194	0.477	0.34	5.49E-58	2	ADGRA2
1.22E-61	0.256929786	0.638	0.571	2.09E-57	2	NR3C1
2.91E-60	0.273097505	0.453	0.295	4.98E-56	2	HAPLN3
1.08E-58	0.27581051	0.951	0.91	1.84E-54	2	HNRNPU
7.02E-58	0.341921126	0.747	0.641	1.20E-53	2	DNAJB4
9.71E-58	0.252763328	0.521	0.411	1.66E-53	2	PPP2CB
5.61E-57	0.265614213	0.756	0.649	9.60E-53	2	ZEB2
7.93E-57	0.260792273	0.521	0.422	1.36E-52	2	COX17
6.43E-56	0.252541324	0.629	0.474	1.10E-51	2	EBF1
7.83E-56	0.258529624	0.825	0.76	1.34E-51	2	SRSF5
4.08E-55	0.266386704	0.407	0.29	6.97E-51	2	PCSK7
6.59E-55	0.340484025	0.57	0.489	1.13E-50	2	INTS6
7.14E-55	0.305049122	0.501	0.384	1.22E-50	2	FAT1
2.38E-54	0.317794652	0.591	0.467	4.06E-50	2	HLA-F
4.86E-53	0.25820639	0.875	0.821	8.30E-49	2	SFPQ
5.00E-53	0.266508548	0.353	0.241	8.55E-49	2	BCL6
8.33E-53	0.315412645	0.577	0.504	1.42E-48	2	FHL1
3.43E-52	0.293517573	0.619	0.542	5.87E-48	2	VASN
1.37E-51	0.293422254	0.537	0.404	2.35E-47	2	FKBP4
5.70E-51	0.257529497	0.379	0.268	9.74E-47	2	TRIM47
2.42E-50	0.286875215	0.653	0.585	4.14E-46	2	UGCG
6.84E-50	0.270338271	0.363	0.232	1.17E-45	2	PELI1
9.86E-50	0.285211088	0.733	0.674	1.69E-45	2	DST
3.88E-49	0.253798172	0.54	0.399	6.63E-45	2	PAWR
7.57E-49	0.342041668	0.994	0.993	1.29E-44	2	JUN
3.03E-48	0.292165605	0.58	0.522	5.19E-44	2	GBP2
7.50E-48	0.261580435	0.345	0.262	1.28E-43	2	BTBD7
3.21E-46	0.53988968	0.7	0.587	5.49E-42	2	CCL2
1.01E-44	0.263538819	0.61	0.502	1.72E-40	2	RHOQ
1.59E-44	0.25225335	0.692	0.647	2.71E-40	2	BRD2
1.88E-44	0.269718529	0.468	0.361	3.22E-40	2	ARIH1
7.63E-44	0.349910923	0.59	0.49	1.31E-39	2	ANGPTL4
1.67E-43	0.28813101	0.631	0.503	2.86E-39	2	NR4A2
4.30E-42	0.253491188	0.722	0.67	7.35E-38	2	H1FX
5.47E-40	0.35561547	0.977	0.972	9.36E-36	2	DNAJA1
1.36E-37	0.266995735	0.432	0.307	2.32E-33	2	NR4A3
4.92E-35	0.323942004	0.255	0.172	8.41E-31	2	KRT18
1.20E-34	0.259044983	0.478	0.369	2.05E-30	2	DDIT3
2.09E-31	0.408230626	0.341	0.236	3.58E-27	2	IL6
1.85E-30	0.322373866	0.714	0.689	3.17E-26	2	MT1E
5.30E-30	0.272688371	0.886	0.842	9.07E-26	2	MYADM
4.60E-25	0.266702907	0.786	0.735	7.87E-21	2	IER5
1.54E-19	0.267277916	0.476	0.462	2.63E-15	2	MT1X
2.40E-18	0.54395241	0.604	0.571	4.10E-14	2	HSPA6
1.94E-12	0.264312532	0.993	0.99	3.32E-08	2	FOS
0	3.513887045	0.941	0.277	0	3	RGS5
0	2.403971581	0.976	0.384	0	3	NDUFA4L2
0	1.977180982	0.982	0.655	0	3	COL4A1
0	1.880650067	0.778	0.104	0	3	HIGD1B
0	1.791147533	0.807	0.136	0	3	COX4I2
0	1.746364734	0.988	0.688	0	3	COL4A2
0	1.636807384	0.833	0.195	0	3	CCDC102B
0	1.633297924	0.996	0.799	0	3	COL18A1
0	1.617196108	0.433	0.049	0	3	CD36
0	1.607951583	0.947	0.359	0	3	MCAM
0	1.532871172	0.815	0.256	0	3	ARHGDIB
0	1.509093577	0.777	0.174	0	3	GJA4
0	1.470508427	0.821	0.266	0	3	TPPP3
0	1.462517343	0.878	0.448	0	3	PLXDC1
0	1.447449408	0.871	0.302	0	3	MEF2C
0	1.42856302	0.936	0.711	0	3	UACA
0	1.421079733	0.876	0.422	0	3	MYO1B
0	1.396032594	0.838	0.258	0	3	PGF
0	1.386733605	0.867	0.393	0	3	ITGA1
0	1.370020923	0.877	0.608	0	3	CAMK2N1
0	1.364154695	0.879	0.364	0	3	PDGFA
0	1.362331686	1	0.976	0	3	IGFBP7
0	1.360121729	0.834	0.3	0	3	Sep.04
0	1.356815885	0.955	0.492	0	3	NOTCH3
0	1.338014208	0.812	0.247	0	3	TBX2
0	1.323534532	0.974	0.596	0	3	A2M
0	1.318936859	0.738	0.187	0	3	OLFML2A
0	1.292412934	0.786	0.219	0	3	ANGPT2
0	1.291006919	0.671	0.152	0	3	KCNJ8
0	1.262746737	0.981	0.764	0	3	LHFPL6
0	1.198607635	0.684	0.149	0	3	ENPEP
0	1.191645659	0.947	0.749	0	3	FILIP1L
0	1.135634408	0.709	0.133	0	3	GJC1
0	1.133406683	0.979	0.697	0	3	NR2F2
0	1.131939719	0.979	0.817	0	3	PDGFRB
0	1.116309352	0.975	0.828	0	3	CPE
0	1.088603345	0.688	0.178	0	3	RNF152
0	1.088134038	0.999	0.982	0	3	HLA-B
0	1.076934955	0.681	0.116	0	3	ADGRF5
0	1.066028459	0.924	0.578	0	3	EPS8
0	1.059162436	0.642	0.095	0	3	ADAP2
0	1.056430397	0.56	0.121	0	3	APOLD1
0	1.043792459	0.962	0.684	0	3	PHLDA1
0	1.042115382	0.648	0.178	0	3	ABCC9
0	1.026061279	0.711	0.208	0	3	PTP4A3
0	1.024154557	0.661	0.13	0	3	GMFG
0	1.022352576	0.704	0.427	0	3	MARCKSL1
0	1.01500267	0.73	0.411	0	3	CYGB
0	1.010509577	0.613	0.107	0	3	GUCY1A2
0	0.999289385	0.991	0.806	0	3	SPARCL1
0	0.997383514	0.83	0.384	0	3	PTK2
0	0.995243251	0.74	0.254	0	3	GUCY1B3
0	0.991410985	0.545	0.155	0	3	SERPINI1
0	0.989799884	0.593	0.16	0	3	CPM
0	0.973770517	0.604	0.123	0	3	CSPG4
0	0.957237918	0.627	0.183	0	3	NRARP
0	0.953477513	1	0.996	0	3	HLA-A
0	0.951146468	0.651	0.144	0	3	CDH6
0	0.947692777	0.807	0.397	0	3	OAZ2
0	0.936135107	0.746	0.265	0	3	TINAGL1
0	0.93151299	1	1	0	3	B2M
0	0.931092375	0.999	0.993	0	3	HLA-C
0	0.925275768	0.842	0.46	0	3	EPAS1
0	0.925038781	0.434	0.106	0	3	FJX1
0	0.922774356	0.583	0.197	0	3	C20orf27
0	0.912551134	0.959	0.75	0	3	PMEPA1
0	0.912151619	0.52	0.073	0	3	FAM162B
0	0.890773646	0.704	0.261	0	3	ARHGAP29
0	0.889220867	0.874	0.553	0	3	CHCHD10
0	0.878516328	0.609	0.15	0	3	INPP4B
0	0.864690265	0.666	0.241	0	3	CHN1
0	0.861478235	0.938	0.777	0	3	SLC25A5
0	0.856072229	0.728	0.228	0	3	PPP1R14A
0	0.851933362	0.57	0.18	0	3	S1PR3
0	0.834673778	0.646	0.269	0	3	ARHGEF7
0	0.827381428	0.541	0.176	0	3	FAM213A
0	0.822456729	0.944	0.683	0	3	HES4
0	0.806517214	0.74	0.342	0	3	ETS1
0	0.801277646	0.662	0.218	0	3	ARHGEF17
0	0.801140187	0.684	0.26	0	3	EDNRA
0	0.797345647	0.791	0.395	0	3	GUCY1A3
0	0.790784535	0.643	0.158	0	3	ESAM
0	0.78935553	0.684	0.294	0	3	SLCO3A1
0	0.785364126	0.934	0.709	0	3	STOM
0	0.779965768	0.357	0.022	0	3	TESC
0	0.77104695	0.542	0.151	0	3	AGRN
0	0.766920059	0.741	0.422	0	3	MPRIP
0	0.76474225	0.998	0.978	0	3	ITGB1
0	0.749144526	0.954	0.82	0	3	ARPC5
0	0.7375742	0.609	0.205	0	3	KIAA0040
0	0.726586919	0.544	0.14	0	3	KLHL23
0	0.726504735	0.645	0.255	0	3	NCK2
0	0.726259354	0.868	0.51	0	3	CRIP2
0	0.712737071	0.524	0.131	0	3	LINGO1
0	0.705552603	0.994	0.962	0	3	Sep.07
0	0.696209042	0.503	0.123	0	3	FAM13C
0	0.693200438	0.488	0.107	0	3	EPB41L1
0	0.679437887	0.544	0.171	0	3	SNRK
0	0.676205813	0.372	0.039	0	3	SCIN
0	0.671142207	0.43	0.051	0	3	TMEM74B
0	0.668305472	0.491	0.129	0	3	AVPR1A
0	0.651761662	0.423	0.088	0	3	ARHGAP26
0	0.649211901	0.31	0.035	0	3	LYPD1
0	0.648580388	0.481	0.116	0	3	NEURL1B
0	0.645138594	0.483	0.11	0	3	LZTS1
0	0.601581309	0.409	0.061	0	3	TRPC6
0	0.596316455	0.389	0.053	0	3	FRMD3
0	0.583140665	0.393	0.062	0	3	ARHGAP15
0	0.564408178	0.325	0.032	0	3	GABRD
0	0.539379582	0.31	0.029	0	3	P2RY14
4.94065645841247e-324	0.765815098	0.572	0.181	8.44901660953116e-320	3	MAP3K7CL
4.94065645841247e-324	0.732485522	0.916	0.737	8.44901660953116e-320	3	PPP1R12A
2.30241013815417e-318	0.763305446	0.548	0.169	3.93735157725744e-314	3	FOXS1
2.1096462990048e-314	0.711782226	0.497	0.135	3.60770613592811e-310	3	GPRC5C
6.78105506946165e-313	0.602768016	1	1	0.00E+00	3	PTMA
2.8712120913056e-310	0.424042586	0.304	0.038	4.91E-306	3	HTR1F
2.10E-306	0.615836191	0.505	0.143	3.60E-302	3	LGI4
2.77E-306	0.520013611	0.412	0.089	4.75E-302	3	RCSD1
1.28E-303	0.715497983	0.633	0.272	2.18E-299	3	SPECC1
2.30E-303	0.60770056	0.543	0.171	3.93E-299	3	CLMN
4.07E-303	0.689964115	0.622	0.241	6.96E-299	3	COBLL1
8.58E-303	0.648018321	0.454	0.125	1.47E-298	3	PLCE1
4.85E-302	0.694076397	0.797	0.524	8.30E-298	3	DLC1
6.84E-299	0.764822165	0.767	0.442	1.17E-294	3	HLA-F
2.01E-298	0.890185139	0.757	0.391	3.44E-294	3	CRIP1
1.37E-296	0.771680927	0.645	0.262	2.34E-292	3	FILIP1
2.18E-296	0.776349155	0.512	0.16	3.73E-292	3	FOXC2
1.29E-293	0.647380444	0.355	0.066	2.21E-289	3	DLX5
8.08E-291	0.729917284	0.498	0.147	1.38E-286	3	SSTR2
1.25E-286	0.754036609	0.588	0.213	2.14E-282	3	FAM241A
2.01E-285	0.601631798	0.504	0.153	3.43E-281	3	HEYL
9.12E-284	0.63231869	0.293	0.041	1.56E-279	3	LPL
4.48E-283	0.875827371	0.928	0.687	7.67E-279	3	BST2
9.59E-281	1.120841231	0.953	0.851	1.64E-276	3	THY1
2.25E-279	0.718421821	0.594	0.242	3.84E-275	3	NES
9.05E-279	0.654722606	0.442	0.142	1.55E-274	3	SLC12A2
2.41E-278	0.804563665	0.712	0.341	4.11E-274	3	FRZB
2.60E-276	0.512783309	0.42	0.109	4.44E-272	3	AFAP1L2
4.05E-275	0.695101088	0.558	0.225	6.92E-271	3	FXYD6
4.31E-273	0.621131481	0.535	0.185	7.36E-269	3	ANO1
1.22E-271	0.659982708	0.682	0.33	2.08E-267	3	VASP
1.52E-270	0.524908427	0.574	0.214	2.61E-266	3	EFHD1
7.67E-270	1.239895807	0.928	0.757	1.31E-265	3	ISG15
2.53E-267	0.62841556	0.614	0.263	4.32E-263	3	PLEKHH3
3.52E-266	0.43400019	0.308	0.055	6.01E-262	3	CHST2
7.84E-266	0.546903987	0.445	0.129	1.34E-261	3	EBF2
7.13E-265	1.084486682	0.465	0.149	1.22E-260	3	STEAP4
6.99E-264	0.808510812	0.678	0.324	1.19E-259	3	SYNE2
3.91E-263	0.5019929	0.299	0.048	6.69E-259	3	SLC38A11
1.91E-260	0.554381716	0.533	0.193	3.27E-256	3	ARHGAP42
4.74E-259	0.582435129	0.553	0.226	8.10E-255	3	C1orf54
6.08E-257	0.533363135	0.475	0.151	1.04E-252	3	DAAM2
1.77E-255	0.770116115	0.775	0.441	3.02E-251	3	JAG1
1.24E-254	0.655083478	0.762	0.457	2.12E-250	3	EBF1
1.09E-252	0.773606523	0.412	0.11	1.87E-248	3	ADAMTS9
1.48E-252	0.702589884	0.772	0.488	2.54E-248	3	UTRN
1.32E-250	0.565197486	0.914	0.824	2.26E-246	3	LDHB
2.69E-250	0.564697503	0.989	0.953	4.60E-246	3	CLIC1
5.71E-248	0.571335491	0.545	0.202	9.76E-244	3	RASL12
1.85E-247	0.489675319	0.37	0.095	3.17E-243	3	CCR10
1.74E-246	0.491055708	0.34	0.072	2.97E-242	3	GPR4
2.37E-246	0.615741722	0.614	0.264	4.06E-242	3	NDRG2
3.79E-242	0.648696682	0.874	0.687	6.49E-238	3	PDLIM1
8.44E-240	0.65134664	0.964	0.801	1.44E-235	3	CAV1
9.21E-237	0.395570611	0.267	0.042	1.58E-232	3	SCN4B
4.92E-236	0.613714136	0.577	0.273	8.41E-232	3	PEAK1
7.99E-236	0.447228638	0.464	0.153	1.37E-231	3	PARM1
1.24E-235	0.690108435	0.636	0.335	2.12E-231	3	CCND2
2.51E-234	0.54024471	0.871	0.772	4.30E-230	3	COX7B
7.66E-234	0.457237158	0.349	0.083	1.31E-229	3	PLCL1
9.39E-232	0.575678754	0.896	0.606	1.61E-227	3	ADIRF
1.14E-231	0.612305103	0.598	0.255	1.95E-227	3	MGLL
6.40E-231	0.529918229	0.906	0.827	1.10E-226	3	ATP5B
2.20E-230	0.651378392	0.676	0.396	3.76E-226	3	NRP1
1.70E-228	0.671206057	0.674	0.352	2.91E-224	3	ARID5A
4.41E-227	0.563990576	0.556	0.249	7.54E-223	3	ECE1
5.19E-227	0.663040989	0.782	0.516	8.88E-223	3	TFPI
9.40E-225	0.579004426	0.915	0.738	1.61E-220	3	TGFB1I1
4.56E-223	0.990893231	0.679	0.393	7.80E-219	3	ADAMTS4
4.94E-223	0.596948263	1	0.999	8.45E-219	3	IFITM3
5.40E-223	0.526285714	1	0.999	9.24E-219	3	CALD1
6.22E-221	0.735655517	0.497	0.19	1.06E-216	3	EDNRB
8.16E-221	0.547022597	0.488	0.201	1.40E-216	3	RFTN1
7.67E-220	0.580331348	0.877	0.768	1.31E-215	3	MAGED2
1.18E-219	0.559697322	0.568	0.236	2.01E-215	3	ISYNA1
4.99E-219	0.56266063	0.526	0.217	8.53E-215	3	B3GNT2
1.18E-218	0.417687671	0.319	0.071	2.02E-214	3	ATP1B2
1.57E-218	0.470960638	0.422	0.13	2.68E-214	3	HEY2
3.98E-218	0.490492594	0.47	0.165	6.81E-214	3	PDE1A
2.11E-217	0.461140369	0.349	0.088	3.61E-213	3	OR51E1
8.40E-216	0.823888934	0.454	0.168	1.44E-211	3	GBP4
4.37E-215	0.548398343	0.907	0.796	7.47E-211	3	PSME1
5.27E-213	0.59966321	0.73	0.446	9.01E-209	3	UBA2
2.37E-212	0.447842673	0.396	0.121	4.05E-208	3	GRK5
4.53E-212	0.580475061	0.996	0.971	7.75E-208	3	HLA-E
2.35E-210	0.409987816	0.316	0.077	4.02E-206	3	ITGA4
3.72E-210	0.63916053	0.767	0.489	6.36E-206	3	MAP3K20
1.12E-209	0.593471926	0.825	0.641	1.92E-205	3	ZEB2
1.94E-209	0.497363584	0.419	0.133	3.32E-205	3	ITGA7
7.55E-207	0.519699337	0.853	0.715	1.29E-202	3	JAK1
8.15E-206	0.576043532	0.651	0.337	1.39E-201	3	FBLIM1
1.90E-205	0.598656182	0.582	0.262	3.25E-201	3	COL5A3
6.28E-203	0.350775087	0.272	0.053	1.07E-198	3	ARHGAP44
7.96E-201	0.382889539	0.305	0.071	1.36E-196	3	MAP2
1.52E-200	0.618219422	0.863	0.693	2.59E-196	3	CYCS
3.72E-200	0.674617113	0.769	0.49	6.37E-196	3	NUDT4
6.14E-200	0.622437218	0.65	0.363	1.05E-195	3	FAT1
9.39E-199	0.593917872	0.866	0.589	1.61E-194	3	MYLK
1.49E-198	0.685330687	0.779	0.486	2.54E-194	3	LBH
2.58E-198	0.510678202	0.517	0.215	4.41E-194	3	HIP1
5.67E-195	0.992870512	0.658	0.4	9.69E-191	3	IFIT3
2.41E-194	0.727696	0.768	0.473	4.12E-190	3	CSRP2
7.95E-194	0.388482572	0.338	0.091	1.36E-189	3	CACNA1H
7.83E-193	0.515941402	0.545	0.236	1.34E-188	3	MRVI1
4.11E-191	0.384001245	0.357	0.105	7.03E-187	3	PARD6G
4.23E-188	0.421710363	0.366	0.119	7.23E-184	3	SH3RF1
4.30E-188	0.481702507	0.967	0.805	7.36E-184	3	MYH9
3.23E-186	0.454837641	0.356	0.106	5.53E-182	3	POPDC2
9.79E-186	0.51373418	0.427	0.164	1.67E-181	3	SPRY4
2.61E-185	0.513839123	0.458	0.181	4.46E-181	3	EGFLAM
3.84E-185	0.429867503	0.399	0.139	6.57E-181	3	KCNS3
1.34E-183	0.53948729	0.62	0.341	2.30E-179	3	SH3KBP1
1.13E-181	0.542308111	0.727	0.505	1.93E-177	3	INAFM1
2.13E-180	0.677970819	0.685	0.507	3.63E-176	3	GBP2
2.40E-178	1.036559061	0.461	0.19	4.10E-174	3	IFIT2
2.67E-177	0.383027895	1	0.999	4.57E-173	3	GNAS
5.91E-177	0.541911319	0.598	0.325	1.01E-172	3	ADGRA2
1.50E-176	0.484336858	0.542	0.255	2.56E-172	3	PRKG1
7.56E-175	0.355886628	0.265	0.06	1.29E-170	3	CSRNP3
1.51E-174	0.54956219	0.813	0.601	2.58E-170	3	SPTBN1
1.63E-174	0.643267961	0.723	0.514	2.78E-170	3	IFITM1
3.23E-174	0.401646562	0.355	0.111	5.52E-170	3	NFASC
1.17E-173	0.52393839	0.733	0.527	2.00E-169	3	EHD2
1.36E-170	0.34091232	0.313	0.088	2.32E-166	3	PCDH1
1.70E-169	0.431264103	0.994	0.97	2.91E-165	3	PTMS
5.76E-169	0.39789605	0.364	0.122	9.85E-165	3	DOCK10
6.32E-168	0.432501872	0.474	0.204	1.08E-163	3	PLXND1
2.73E-167	0.544430378	0.323	0.096	4.67E-163	3	TDO2
4.82E-167	0.719346333	0.738	0.474	8.24E-163	3	ADAMTS1
1.41E-166	0.538103625	0.675	0.464	2.42E-162	3	ITM2C
5.76E-165	0.539191878	0.483	0.216	9.86E-161	3	PELI1
6.00E-165	0.47577971	0.478	0.211	1.03E-160	3	SEMA5A
1.43E-164	0.50413035	0.962	0.925	2.44E-160	3	CD59
5.30E-163	0.397711441	0.437	0.173	9.07E-159	3	SORT1
1.30E-160	0.411588585	0.996	0.982	2.22E-156	3	PPIA
9.40E-159	0.508493243	0.757	0.507	1.61E-154	3	CAV2
1.60E-158	0.418770331	0.486	0.212	2.74E-154	3	PDE5A
2.53E-158	0.369948227	0.292	0.081	4.32E-154	3	SLC8A1
9.28E-158	0.461455342	0.542	0.259	1.59E-153	3	PPP1R12B
1.10E-157	0.503783021	0.526	0.277	1.87E-153	3	NMD3
4.25E-156	0.393734132	0.997	0.895	7.26E-152	3	C11orf96
9.70E-156	0.398943415	0.958	0.922	1.66E-151	3	EIF3K
1.09E-155	0.467571694	0.875	0.754	1.87E-151	3	EVA1B
1.09E-155	0.433887712	0.4	0.153	1.87E-151	3	ANGPT1
2.55E-155	0.385440476	0.362	0.125	4.36E-151	3	LAMA5
8.79E-155	0.519832948	0.808	0.689	1.50E-150	3	LAMA4
7.02E-154	0.38735748	0.386	0.142	1.20E-149	3	PDE3A
7.69E-154	0.673470743	0.636	0.373	1.32E-149	3	KCNE4
1.12E-153	0.332167846	0.288	0.083	1.92E-149	3	GPSM3
3.87E-153	0.486763929	0.537	0.294	6.61E-149	3	BTN3A2
1.24E-152	0.561131493	0.764	0.521	2.13E-148	3	DKK3
2.52E-148	0.605463091	0.871	0.712	4.31E-144	3	MAP1B
2.92E-148	0.430159249	0.912	0.837	5.00E-144	3	POMP
6.96E-148	0.386188487	0.315	0.101	1.19E-143	3	PAG1
2.47E-147	0.391915038	0.453	0.195	4.22E-143	3	RERG
1.43E-146	0.532811928	0.701	0.457	2.44E-142	3	CD248
2.08E-146	0.455958624	0.589	0.309	3.55E-142	3	C1QTNF1
2.93E-145	0.529038793	0.708	0.522	5.02E-141	3	HIF1A
2.96E-145	0.360807908	0.274	0.077	5.07E-141	3	AC093908.1
3.07E-145	0.406646075	0.388	0.16	5.24E-141	3	KITLG
5.09E-145	0.462383875	0.736	0.593	8.71E-141	3	PSMB8
7.28E-145	0.409767158	0.423	0.187	1.25E-140	3	PTPRK
1.07E-144	0.687000551	0.498	0.251	1.83E-140	3	FABP5
1.31E-143	0.402496274	0.978	0.935	2.24E-139	3	ATP5G2
3.76E-143	0.457430532	0.557	0.307	6.44E-139	3	ARHGEF12
3.27E-142	0.419579112	0.393	0.156	5.59E-138	3	LGALSL
9.78E-141	0.448901341	0.821	0.731	1.67E-136	3	LIMS1
3.88E-140	0.381475475	0.998	0.994	6.63E-136	3	DDX5
4.31E-140	0.31267179	0.295	0.093	7.38E-136	3	DOCK6
1.22E-139	0.459395064	0.658	0.432	2.09E-135	3	FARP1
3.35E-139	0.478802866	0.937	0.764	5.73E-135	3	SOD3
3.41E-139	0.404023864	0.941	0.893	5.84E-135	3	UQCRH
3.58E-139	0.430789784	0.763	0.642	6.12E-135	3	PRKAR1A
2.99E-138	0.278012434	0.996	0.901	5.12E-134	3	TPM1
1.99E-137	0.490740041	0.55	0.304	3.40E-133	3	ING1
4.22E-136	0.349132155	0.292	0.095	7.22E-132	3	MOCS1
5.21E-136	0.438737468	0.348	0.129	8.90E-132	3	SLC7A5
2.26E-135	0.415851578	0.407	0.175	3.86E-131	3	BATF3
9.07E-135	0.383806464	0.998	0.989	1.55E-130	3	CFL1
1.04E-133	0.438739967	0.884	0.782	1.79E-129	3	TLN1
4.89E-132	0.419033041	0.449	0.221	8.35E-128	3	PELO
8.25E-132	0.349737127	0.264	0.078	1.41E-127	3	NGF
1.03E-131	0.554319856	0.615	0.396	1.77E-127	3	FKBP4
5.44E-131	0.386337159	0.907	0.834	9.29E-127	3	RAP1B
9.18E-131	0.450303637	0.808	0.651	1.57E-126	3	ROCK1
9.84E-131	0.350947931	0.347	0.136	1.68E-126	3	RAPGEF2
1.09E-130	0.335906206	0.334	0.125	1.86E-126	3	PRR16
2.03E-130	0.408957701	0.435	0.199	3.47E-126	3	DGKH
2.27E-130	0.308365604	0.271	0.082	3.88E-126	3	PPM1L
3.76E-129	0.303863162	0.28	0.092	6.43E-125	3	FHOD1
4.39E-129	0.336523349	0.32	0.115	7.51E-125	3	NOTCH1
3.25E-128	0.422872741	0.996	0.975	5.57E-124	3	MYL12A
1.62E-127	0.690552603	0.44	0.203	2.76E-123	3	TCIM
8.18E-126	0.444137932	0.436	0.237	1.40E-121	3	DUSP14
1.40E-125	0.405398638	0.922	0.844	2.39E-121	3	RHOC
2.17E-125	0.422391565	0.687	0.54	3.71E-121	3	ASAH1
1.33E-124	0.650011899	0.673	0.53	2.27E-120	3	FAM46A
1.42E-124	0.411074257	0.542	0.314	2.44E-120	3	CSNK1E
1.54E-124	0.352724045	0.486	0.24	2.63E-120	3	TBC1D1
5.32E-124	0.274157051	0.285	0.099	9.10E-120	3	NRGN
9.87E-124	0.403949502	0.592	0.387	1.69E-119	3	UBE2A
1.06E-123	0.330745767	0.378	0.159	1.82E-119	3	TSPAN14
3.72E-123	0.438232761	0.575	0.341	6.37E-119	3	NBEAL1
1.06E-122	0.437039241	0.676	0.47	1.82E-118	3	ANKRD10
7.60E-122	0.422214834	0.456	0.23	1.30E-117	3	KHDRBS3
1.59E-121	0.442032439	0.645	0.407	2.71E-117	3	TNS1
2.76E-121	0.379797883	0.504	0.263	4.72E-117	3	MEF2D
3.55E-121	0.692656967	0.592	0.455	6.07E-117	3	CCND1
4.89E-121	0.49500666	0.997	0.989	8.36E-117	3	HSPB1
1.03E-120	0.361729463	0.378	0.165	1.77E-116	3	TLE1
3.04E-120	0.500518366	0.737	0.574	5.21E-116	3	UGCG
5.76E-119	0.410175236	0.748	0.649	9.85E-115	3	TMEM165
6.53E-119	0.374777081	0.895	0.839	1.12E-114	3	NDUFB2
8.90E-119	0.374504455	0.413	0.191	1.52E-114	3	TRIB2
8.99E-119	0.324174391	0.354	0.147	1.54E-114	3	LYSMD2
7.36E-118	0.318010365	0.278	0.094	1.26E-113	3	REM1
8.40E-118	0.390473374	0.383	0.175	1.44E-113	3	LIMD2
2.09E-117	0.405141484	0.801	0.709	3.58E-113	3	ANXA6
6.40E-117	0.291572744	0.293	0.104	1.10E-112	3	TRPV2
1.14E-116	0.39042979	1	0.998	1.96E-112	3	MT-CO2
9.67E-116	0.373681792	0.452	0.231	1.65E-111	3	NAB1
1.49E-115	0.312187591	0.35	0.144	2.55E-111	3	STARD13
2.50E-114	0.335373963	0.352	0.148	4.28E-110	3	CDKL5
9.09E-114	0.548659383	0.722	0.569	1.56E-109	3	ATP1B3
1.27E-113	0.411844401	0.761	0.587	2.16E-109	3	PTEN
2.38E-113	0.299592772	0.359	0.151	4.06E-109	3	PLEKHG2
3.08E-113	0.370535892	0.517	0.277	5.26E-109	3	RABGAP1
5.58E-113	0.458395994	0.874	0.811	9.54E-109	3	CYBA
8.99E-113	0.324815492	0.441	0.218	1.54E-108	3	HOPX
4.27E-112	0.7077145	0.583	0.399	7.31E-108	3	IFI44L
1.88E-111	0.682603073	0.619	0.446	3.22E-107	3	GBP1
3.60E-111	0.27686286	0.287	0.103	6.16E-107	3	AC134043.2
4.38E-111	0.337371446	0.964	0.925	7.49E-107	3	YWHAB
8.51E-111	0.355184878	0.938	0.863	1.46E-106	3	SH3BGRL
1.23E-110	0.368796334	0.931	0.874	2.10E-106	3	YWHAZ
6.97E-110	0.379411439	0.863	0.776	1.19E-105	3	KTN1
4.00E-109	0.355628902	0.416	0.199	6.84E-105	3	RAP2A
4.51E-109	0.353957686	0.883	0.849	7.71E-105	3	ATP5G3
4.80E-109	0.422587291	0.685	0.521	8.21E-105	3	ROCK2
8.44E-109	0.689357487	0.391	0.179	1.44E-104	3	EGFL6
1.06E-108	0.299623033	0.287	0.112	1.81E-104	3	ADGRL2
1.14E-108	0.550296991	0.765	0.642	1.95E-104	3	DNAJB4
1.18E-108	0.334736159	0.938	0.909	2.01E-104	3	COX5B
4.60E-108	0.355982268	0.729	0.616	7.87E-104	3	SNX6
1.02E-107	0.369375583	0.415	0.205	1.75E-103	3	TES
1.45E-105	0.365523613	0.434	0.215	2.48E-101	3	RCAN2
1.74E-105	0.345430016	0.975	0.952	2.98E-101	3	UQCRB
2.42E-105	0.352859524	0.481	0.276	4.14E-101	3	OSTF1
2.57E-105	0.33924002	0.967	0.921	4.40E-101	3	SELENOW
2.58E-105	0.322459564	0.925	0.897	4.41E-101	3	ATP5D
2.63E-105	0.342684541	0.446	0.232	4.50E-101	3	CRTC3
4.51E-105	0.381768678	0.501	0.282	7.72E-101	3	SMTN
5.76E-105	0.283864045	0.302	0.117	9.85E-101	3	ATP8B1
1.94E-103	0.370672693	0.434	0.234	3.32E-99	3	KIRREL1
2.90E-103	0.309105029	0.263	0.1	4.96E-99	3	AC068491.4
3.00E-103	0.359235536	0.981	0.941	5.13E-99	3	ARPC2
3.90E-102	0.350741348	0.985	0.974	6.68E-98	3	SLC25A6
7.95E-102	0.331087825	0.835	0.776	1.36E-97	3	NDUFA1
1.07E-101	0.332920363	0.982	0.97	1.83E-97	3	COX4I1
2.26E-101	0.313953614	0.416	0.203	3.86E-97	3	FRMD4A
3.88E-101	0.33035645	0.409	0.227	6.63E-97	3	RFXANK
5.06E-101	0.485008319	0.924	0.837	8.66E-97	3	MYADM
1.35E-100	0.833972197	0.468	0.291	2.31E-96	3	IFIT1
1.59E-100	0.395460998	0.489	0.293	2.73E-96	3	BACH1
1.05E-99	0.35416533	0.466	0.26	1.80E-95	3	BCAR1
1.14E-99	0.329811841	0.466	0.246	1.95E-95	3	MAPRE2
2.06E-99	0.34015384	0.497	0.28	3.52E-95	3	Sep.09
5.46E-99	0.405250439	0.975	0.936	9.34E-95	3	LGALS3BP
3.02E-98	0.28413871	0.32	0.138	5.16E-94	3	TRAK1
3.02E-98	0.337656753	0.918	0.86	5.17E-94	3	HNRNPA3
3.06E-98	0.371686108	0.415	0.222	5.23E-94	3	PPM1K
3.83E-98	0.324318861	0.943	0.903	6.55E-94	3	COX6A1
3.95E-98	0.326403747	0.927	0.784	6.76E-94	3	ACTA2
4.36E-98	0.311454616	0.44	0.226	7.46E-94	3	STK38L
1.57E-97	0.432589773	0.775	0.677	2.68E-93	3	PSME2
1.74E-97	0.388452378	0.748	0.621	2.97E-93	3	MSN
1.97E-97	0.3690628	0.687	0.572	3.36E-93	3	AHSA1
2.92E-97	0.30977098	0.373	0.178	5.00E-93	3	KLHDC8B
5.91E-97	0.264074312	0.275	0.105	1.01E-92	3	ITGA3
9.01E-97	0.340617232	0.367	0.172	1.54E-92	3	PTPRE
3.86E-96	0.361288537	0.464	0.257	6.60E-92	3	TNS3
4.24E-96	0.348838808	1	0.999	7.25E-92	3	MT-CO1
2.08E-95	0.356716511	0.62	0.422	3.55E-91	3	SMARCB1
4.38E-95	0.304509568	0.994	0.98	7.50E-91	3	CALM2
9.78E-95	0.294331365	0.353	0.165	1.67E-90	3	GNAI1
3.19E-94	0.307344581	0.352	0.173	5.45E-90	3	MAP2K1
4.74E-94	0.39064543	0.653	0.439	8.11E-90	3	ZFHX3
8.69E-94	0.341889104	0.481	0.279	1.49E-89	3	AIG1
1.35E-93	0.337205613	0.407	0.219	2.30E-89	3	SMC6
1.58E-93	0.50453913	0.687	0.527	2.69E-89	3	PARP14
2.21E-93	0.299255945	0.355	0.173	3.77E-89	3	ZNF618
5.32E-93	0.448780641	0.673	0.572	9.09E-89	3	PLSCR1
8.69E-93	0.321318302	0.463	0.263	1.49E-88	3	TUSC3
9.78E-93	0.397087578	0.943	0.884	1.67E-88	3	IFITM2
1.18E-92	0.36103372	0.966	0.952	2.02E-88	3	MGST3
1.86E-92	0.498313762	0.887	0.729	3.19E-88	3	RGS16
2.20E-92	0.562196049	0.442	0.26	3.76E-88	3	OAS1
3.60E-92	0.264833653	0.301	0.125	6.16E-88	3	ITPR1
3.65E-92	0.300640305	0.364	0.174	6.24E-88	3	GAMT
4.05E-91	0.343857671	0.455	0.284	6.93E-87	3	LAPTM4B
4.41E-91	0.384729527	0.783	0.653	7.55E-87	3	VCL
4.86E-91	0.389034047	0.957	0.911	8.32E-87	3	HNRNPU
8.41E-91	0.35604004	1	0.999	1.44E-86	3	MT-CO3
1.34E-90	0.308513139	0.926	0.892	2.30E-86	3	RAN
1.54E-90	0.585595005	0.942	0.888	2.63E-86	3	IFI27
7.73E-90	0.38153363	0.596	0.395	1.32E-85	3	PAWR
1.65E-89	0.33717801	0.447	0.244	2.83E-85	3	NT5DC2
1.73E-89	0.358712157	0.495	0.292	2.96E-85	3	CHSY1
2.50E-89	0.276392087	0.306	0.131	4.27E-85	3	ARHGAP6
3.16E-89	0.452917317	0.717	0.571	5.40E-85	3	OLFML2B
9.24E-89	0.284426869	0.331	0.149	1.58E-84	3	FRY
3.30E-88	0.345338594	0.487	0.276	5.65E-84	3	SYTL2
4.71E-88	0.303079694	0.937	0.91	8.05E-84	3	COX6B1
6.13E-88	0.430340338	0.518	0.306	1.05E-83	3	PTN
6.88E-88	0.263447119	0.348	0.166	1.18E-83	3	RASL11A
7.17E-88	0.322530007	0.53	0.329	1.23E-83	3	UBE2E1
2.17E-87	0.343261745	0.341	0.167	3.70E-83	3	SOCS2
2.63E-87	0.375768671	0.595	0.435	4.50E-83	3	PHACTR2
3.06E-87	0.332104185	0.697	0.56	5.23E-83	3	CCT5
4.95E-87	0.315267433	0.794	0.708	8.47E-83	3	CCT3
2.00E-86	0.473442574	0.547	0.354	3.41E-82	3	MX2
3.92E-86	0.28569583	1	0.999	6.70E-82	3	TMSB4X
5.24E-86	0.29522084	0.894	0.86	8.96E-82	3	SEM1
7.35E-86	0.29779016	0.354	0.174	1.26E-81	3	ARHGAP17
7.73E-86	0.282042593	0.299	0.129	1.32E-81	3	DMD
7.78E-86	0.399608265	0.517	0.333	1.33E-81	3	TAP1
4.26E-85	0.266338226	0.998	0.992	7.28E-81	3	HMGB1
5.46E-85	0.501919423	0.99	0.97	9.34E-81	3	DNAJA1
8.31E-85	0.300908283	0.825	0.752	1.42E-80	3	SNRPB
3.74E-84	0.315837002	0.656	0.53	6.40E-80	3	GLRX5
3.85E-84	0.308571237	0.665	0.541	6.58E-80	3	NDUFS7
4.68E-84	0.348047362	0.473	0.28	8.00E-80	3	TRIM38
5.38E-84	0.275124302	0.99	0.985	9.19E-80	3	RAC1
6.91E-84	0.277413465	0.412	0.217	1.18E-79	3	EZR
1.30E-83	0.338535057	0.638	0.435	2.22E-79	3	RBPMS
2.67E-83	0.264246918	0.251	0.103	4.57E-79	3	CARD16
3.94E-83	0.34332992	0.422	0.238	6.74E-79	3	MT-ND6
4.48E-83	0.333798805	0.697	0.569	7.67E-79	3	MAP1LC3A
7.97E-83	0.277437835	0.317	0.147	1.36E-78	3	RAPH1
4.65E-82	0.318375453	0.398	0.209	7.95E-78	3	PTGIR
3.41E-81	0.289062327	0.462	0.263	5.82E-77	3	MTHFD2
4.54E-81	0.352766424	0.523	0.325	7.77E-77	3	BAZ1A
6.09E-81	0.372168541	0.914	0.849	1.04E-76	3	IFI16
7.55E-81	0.340388338	0.712	0.59	1.29E-76	3	COX7A1
1.13E-80	0.366125822	0.733	0.608	1.94E-76	3	LAMB2
1.44E-80	0.307020749	0.774	0.692	2.46E-76	3	HNRNPM
1.70E-80	0.256737054	0.28	0.122	2.90E-76	3	ADCY6
1.86E-80	0.30618866	0.792	0.711	3.17E-76	3	NDUFS6
1.98E-80	0.275920267	0.831	0.779	3.38E-76	3	ATP5C1
[truncated: 3,245 more rows]
