# Supplementary material for: Cancer-associated fibroblast classification in single-cell and spatial proteomics data
Source: Nat Commun. 2023 Jul 18;14:4294. doi: 10.1038/s41467-023-39762-1 (PMC10354071; doi:10.1038/s41467-023-39762-1)
Supplement: Supplementary file 6 — Supplementary Dataset 3 [file 41467_2023_39762_MOESM6_ESM.csv]

p_val	avg_log2FC	pct.1	pct.2	p_val_adj	cluster	gene
0	2.641877969	0.703	0.387	0	mCAF	MMP11
0	2.594143188	0.941	0.595	0	mCAF	POSTN
0	2.248112476	0.999	0.971	0	mCAF	COL1A1
0	2.169563954	0.424	0.084	0	mCAF	COMP
0	2.147887897	0.771	0.185	0	mCAF	COL10A1
0	2.064780696	0.692	0.162	0	mCAF	COL11A1
0	1.9450888	1	0.989	0	mCAF	COL1A2
0	1.901792158	0.976	0.616	0	mCAF	CTHRC1
0	1.891141937	0.999	0.967	0	mCAF	COL3A1
0	1.728121748	0.935	0.643	0	mCAF	SFRP2
0	1.725514374	0.77	0.518	0	mCAF	ASPN
0	1.66310554	0.987	0.906	0	mCAF	FN1
0	1.662592297	0.822	0.302	0	mCAF	COL8A1
0	1.573383023	0.909	0.636	0	mCAF	COL12A1
0	1.561327422	0.836	0.421	0	mCAF	INHBA
0	1.553152074	0.991	0.77	0	mCAF	LUM
0	1.51268551	0.984	0.712	0	mCAF	VCAN
0	1.471703708	0.566	0.074	0	mCAF	SDC1
0	1.438053836	0.981	0.832	0	mCAF	COL5A2
0	1.40648125	0.991	0.9	0	mCAF	AEBP1
0	1.403949446	0.999	0.986	0	mCAF	SPARC
0	1.384727288	0.929	0.544	0	mCAF	THBS2
0	1.359694855	0.954	0.756	0	mCAF	NBL1
0	1.332385807	0.712	0.389	0	mCAF	SULF1
0	1.317640138	0.926	0.567	0	mCAF	COL5A1
0	1.268496167	0.676	0.273	0	mCAF	ITGBL1
0	1.217818263	0.871	0.454	0	mCAF	MXRA5
0	1.197436646	0.449	0.075	0	mCAF	GJB2
0	1.16314599	0.896	0.528	0	mCAF	CDH11
0	1.153613476	0.952	0.772	0	mCAF	RARRES2
0	1.116521615	0.994	0.799	0	mCAF	COL6A3
0	1.046450087	0.785	0.388	0	mCAF	LOXL1
0	1.039615105	0.71	0.374	0	mCAF	GALNT1
0	1.039098759	0.723	0.225	0	mCAF	MFAP2
0	1.014542052	0.949	0.807	0	mCAF	HTRA1
0	1.013887762	0.886	0.437	0	mCAF	FAP
0	1.006166829	0.931	0.813	0	mCAF	CTGF
0	1.001718124	0.55	0.099	0	mCAF	LRRC15
0	0.990110527	0.628	0.33	0	mCAF	PLAU
0	0.985265361	0.894	0.608	0	mCAF	CLEC11A
0	0.985185434	0.542	0.135	0	mCAF	FNDC1
0	0.970220894	0.659	0.203	0	mCAF	SULF2
0	0.961201869	0.66	0.257	0	mCAF	ADAM12
0	0.938467984	0.963	0.786	0	mCAF	CTSB
0	0.937393247	0.894	0.566	0	mCAF	RCN3
0	0.934799117	0.786	0.472	0	mCAF	ANTXR1
0	0.929453563	0.261	0.039	0	mCAF	GRP
0	0.923567647	0.968	0.718	0	mCAF	CTSK
0	0.913492796	0.877	0.629	0	mCAF	MDK
0	0.906912598	0.461	0.107	0	mCAF	NTM
0	0.906500077	0.557	0.152	0	mCAF	GXYLT2
0	0.89583966	0.816	0.548	0	mCAF	ISLR
0	0.8900873	0.943	0.699	0	mCAF	PPIC
0	0.887973163	0.998	0.956	0	mCAF	BGN
0	0.879278241	0.779	0.425	0	mCAF	CERCAM
0	0.870287142	0.76	0.436	0	mCAF	COPZ2
0	0.870147084	0.923	0.777	0	mCAF	PALLD
0	0.867039943	0.748	0.324	0	mCAF	PLXDC2
0	0.863125944	0.997	0.972	0	mCAF	COL6A1
0	0.85679164	0.534	0.127	0	mCAF	ITGA11
0	0.854457581	0.747	0.322	0	mCAF	DPYSL3
0	0.852221578	0.637	0.24	0	mCAF	CHPF
0	0.850963636	0.816	0.399	0	mCAF	S100A16
0	0.846055596	0.968	0.824	0	mCAF	MARCKS
0	0.842476205	1	0.999	0	mCAF	LGALS1
0	0.830984738	0.753	0.46	0	mCAF	MMP14
0	0.825599126	0.285	0.038	0	mCAF	LAMP5
0	0.819377347	0.988	0.857	0	mCAF	TIMP2
0	0.802134868	0.35	0.073	0	mCAF	DIO2
0	0.788046321	0.532	0.111	0	mCAF	PCDH7
0	0.764527563	0.554	0.145	0	mCAF	NRP2
0	0.763725407	0.997	0.964	0	mCAF	CD99
0	0.761827425	0.913	0.653	0	mCAF	MMP2
0	0.761180346	0.948	0.81	0	mCAF	CALU
0	0.757363276	0.468	0.11	0	mCAF	COL8A2
0	0.749445992	0.596	0.212	0	mCAF	ARL4C
0	0.740352614	0.876	0.66	0	mCAF	Sep.11
0	0.739959938	0.603	0.218	0	mCAF	KDELR3
0	0.739787233	0.659	0.304	0	mCAF	SPHK1
0	0.738818987	0.311	0.067	0	mCAF	MATN3
0	0.733371147	0.544	0.192	0	mCAF	ANKH
0	0.72697146	0.536	0.154	0	mCAF	RUNX2
0	0.72089999	0.956	0.827	0	mCAF	MXRA8
0	0.719187133	0.417	0.049	0	mCAF	PLPP4
0	0.706424304	0.981	0.913	0	mCAF	P4HB
0	0.694436275	0.929	0.73	0	mCAF	EFEMP2
0	0.681663094	0.602	0.237	0	mCAF	KIAA1217
0	0.67890422	0.561	0.22	0	mCAF	PTK7
0	0.668799345	0.559	0.201	0	mCAF	UNC5B
0	0.664371526	0.505	0.135	0	mCAF	LMO7
0	0.662360711	0.737	0.457	0	mCAF	CNN2
0	0.641753767	0.881	0.685	0	mCAF	SPATS2L
0	0.640174334	0.763	0.438	0	mCAF	MRC2
0	0.639847966	0.567	0.207	0	mCAF	RAI14
0	0.639756389	0.941	0.817	0	mCAF	KDELR2
0	0.633814955	0.519	0.19	0	mCAF	FIBIN
0	0.631950952	0.725	0.388	0	mCAF	GPX8
0	0.631540383	0.46	0.082	0	mCAF	PODNL1
0	0.624034445	0.838	0.606	0	mCAF	ITGB5
0	0.623095987	0.895	0.689	0	mCAF	SSR3
0	0.621604019	0.634	0.318	0	mCAF	COL16A1
0	0.62040947	0.444	0.109	0	mCAF	PYCR1
0	0.620281026	0.621	0.268	0	mCAF	LOX
0	0.616489924	0.924	0.782	0	mCAF	OSTC
0	0.615033186	0.686	0.395	0	mCAF	CKAP4
0	0.608332446	0.546	0.194	0	mCAF	SRPX2
0	0.606029089	0.859	0.639	0	mCAF	FKBP10
0	0.601072858	0.497	0.17	0	mCAF	SPOCK1
0	0.599221363	0.921	0.784	0	mCAF	PDLIM2
0	0.596374337	0.62	0.259	0	mCAF	C4orf48
0	0.593245695	0.351	0.089	0	mCAF	SLC6A6
0	0.592280303	0.478	0.159	0	mCAF	SPON1
0	0.591674333	0.605	0.255	0	mCAF	PLOD2
0	0.584145113	0.598	0.274	0	mCAF	FRMD6
0	0.582998419	0.584	0.263	0	mCAF	ADAMTS2
0	0.57911391	0.956	0.86	0	mCAF	CAPZB
0	0.577078869	0.641	0.333	0	mCAF	GLT8D2
0	0.57529372	0.284	0.045	0	mCAF	CILP2
0	0.574492833	1	0.999	0	mCAF	COL6A2
0	0.569464317	0.965	0.928	0	mCAF	OST4
0	0.567536335	0.594	0.289	0	mCAF	DAP
0	0.5643568	0.506	0.189	0	mCAF	FAM198B
0	0.560844275	0.474	0.143	0	mCAF	CREB3L1
0	0.559250333	0.913	0.739	0	mCAF	MYDGF
0	0.559249345	0.998	0.98	0	mCAF	PPIB
0	0.557683986	1	0.999	0	mCAF	TMSB10
0	0.554544376	0.596	0.27	0	mCAF	GOLM1
0	0.55231358	0.576	0.252	0	mCAF	PDLIM4
0	0.5494978	0.529	0.206	0	mCAF	FSCN1
0	0.544567308	0.763	0.495	0	mCAF	FAM114A1
0	0.526321	0.491	0.18	0	mCAF	P3H4
0	0.5176652	0.437	0.122	0	mCAF	SGCD
0	0.516130654	0.442	0.135	0	mCAF	SMCO4
0	0.510982914	0.518	0.196	0	mCAF	P3H3
0	0.504486039	0.295	0.03	0	mCAF	HSD17B6
0	0.50141711	0.367	0.062	0	mCAF	KIF26B
0	0.500141058	0.491	0.175	0	mCAF	NXN
0	0.49497737	0.474	0.167	0	mCAF	BNC2
0	0.483647202	0.92	0.688	0	mCAF	FBN1
0	0.479229456	0.396	0.109	0	mCAF	PDGFC
0	0.473568128	0.989	0.796	0	mCAF	DCN
0	0.453059774	0.852	0.526	0	mCAF	BASP1
0	0.422200834	0.272	0.036	0	mCAF	SYNDIG1
0	0.40255171	0.333	0.07	0	mCAF	WISP1
0	0.375445989	0.324	0.075	0	mCAF	JCAD
0	0.375419545	0.322	0.07	0	mCAF	P4HA3
0	0.340477007	0.256	0.037	0	mCAF	GALNT5
3.26083326255223e-322	0.753560226	0.615	0.308	5.57635096229056e-318	mCAF	LOXL2
6.52166652510445e-322	1.02492199	0.531	0.24	1.11527019245811e-317	mCAF	RGCC
6.01426110682549e-320	0.612617684	0.368	0.103	1.02849879187823e-315	mCAF	SUGCT
5.96741272472965e-314	0.532566715	0.536	0.241	0.00E+00	mCAF	MAGED1
1.12005927357831e-313	0.494730447	0.457	0.165	0.00E+00	mCAF	PRICKLE1
1.2651295754164e-313	0.482831766	0.999	0.998	0.00E+00	mCAF	SERF2
8.09742535119693e-313	0.494322305	0.596	0.274	0.00E+00	mCAF	TMEM45A
8.43010308994406e-311	0.525387273	0.432	0.146	1.44E-306	mCAF	BHLHE41
0.00E+00	0.587806147	0.52	0.214	3.77E-305	mCAF	GJA1
2.29E-308	0.636057802	0.57	0.269	3.91E-304	mCAF	NREP
2.19E-307	0.507228453	0.884	0.706	3.75E-303	mCAF	HDLBP
2.46E-306	0.528167834	0.986	0.905	4.21E-302	mCAF	ANXA2
2.43E-303	0.556459533	0.819	0.595	4.15E-299	mCAF	TTC3
3.64E-301	0.397809885	0.284	0.06	6.22E-297	mCAF	NKD2
1.11E-295	0.442874113	0.427	0.151	1.90E-291	mCAF	ADAMTS12
1.95E-294	0.488350779	0.435	0.162	3.33E-290	mCAF	RIN2
4.09E-290	0.492905267	0.952	0.876	6.99E-286	mCAF	ARF4
4.35E-290	0.463188819	0.505	0.217	7.44E-286	mCAF	P3H1
1.47E-289	0.549739159	0.635	0.351	2.51E-285	mCAF	CMTM3
1.33E-288	0.43137721	0.54	0.239	2.28E-284	mCAF	CLMP
2.27E-288	0.541601768	0.798	0.547	3.88E-284	mCAF	PPFIBP1
6.76E-288	0.560695317	0.475	0.187	1.16E-283	mCAF	TMEM158
2.30E-287	1.324543013	0.655	0.391	3.92E-283	mCAF	SFRP4
1.03E-285	0.548754199	0.626	0.338	1.76E-281	mCAF	SH3PXD2A
2.28E-284	0.61016512	0.716	0.482	3.90E-280	mCAF	RAB31
8.45E-284	0.494928518	0.365	0.111	1.45E-279	mCAF	WNT2
1.23E-282	0.481982764	0.921	0.792	2.10E-278	mCAF	VKORC1
3.27E-280	0.518090557	0.518	0.224	5.59E-276	mCAF	PDPN
8.25E-280	0.447911528	0.486	0.21	1.41E-275	mCAF	GPX7
1.18E-278	0.596500518	0.412	0.155	2.02E-274	mCAF	NUAK1
3.34E-278	0.567758044	0.897	0.722	5.72E-274	mCAF	EMILIN1
1.10E-274	0.762967743	0.639	0.399	1.88E-270	mCAF	CD55
2.29E-274	0.414837381	0.317	0.089	3.92E-270	mCAF	NINJ2
3.43E-272	0.717557518	0.817	0.58	5.86E-268	mCAF	SPON2
1.84E-267	0.713816908	0.334	0.098	3.15E-263	mCAF	GREM1
5.91E-266	0.894741167	0.305	0.082	1.01E-261	mCAF	C1QTNF3
2.99E-265	0.39232503	0.353	0.11	5.11E-261	mCAF	PLXNC1
2.05E-263	0.417798805	0.419	0.16	3.50E-259	mCAF	SLC16A3
4.32E-263	0.464460929	0.681	0.412	7.39E-259	mCAF	TMED3
3.06E-261	0.352245664	0.916	0.679	5.23E-257	mCAF	LRP1
7.00E-258	0.814263157	0.398	0.151	1.20E-253	mCAF	FST
9.58E-256	0.39977798	0.38	0.131	1.64E-251	mCAF	HMCN1
2.38E-255	0.472854588	0.429	0.173	4.08E-251	mCAF	MYH10
1.85E-254	0.336363154	0.284	0.073	3.17E-250	mCAF	CYS1
8.25E-250	0.508370397	0.582	0.318	1.41E-245	mCAF	SLC44A1
6.43E-249	0.311050868	0.285	0.074	1.10E-244	mCAF	AZIN2
8.96E-247	0.5789586	0.61	0.328	1.53E-242	mCAF	LTBP2
2.21E-245	0.820596119	0.613	0.342	3.78E-241	mCAF	HTRA3
6.64E-243	0.47358914	0.451	0.194	1.14E-238	mCAF	MICAL2
6.12E-242	0.485010964	0.419	0.168	1.05E-237	mCAF	SMYD3
5.11E-241	0.316167717	0.321	0.1	8.75E-237	mCAF	TANC2
1.79E-240	0.413840963	0.999	0.992	3.07E-236	mCAF	S100A11
2.39E-238	0.493918288	0.299	0.087	4.09E-234	mCAF	ENPP1
2.40E-238	0.441587292	0.937	0.835	4.10E-234	mCAF	PHPT1
2.09E-237	0.49335857	0.842	0.671	3.58E-233	mCAF	PRDX4
2.70E-237	0.462672768	0.845	0.659	4.61E-233	mCAF	LMAN1
2.81E-237	0.510301088	0.982	0.948	4.81E-233	mCAF	SERPINF1
4.27E-237	0.441778205	0.599	0.329	7.30E-233	mCAF	FKBP9
3.03E-235	0.479670927	0.94	0.852	5.19E-231	mCAF	PKM
2.24E-234	0.436078714	1	1	3.82E-230	mCAF	FTL
1.00E-232	0.289370562	0.971	0.827	1.71E-228	mCAF	THY1
1.61E-232	0.4303675	0.439	0.19	2.75E-228	mCAF	FZD1
1.74E-232	0.424332347	0.866	0.716	2.97E-228	mCAF	JTB
2.02E-232	0.531187831	0.746	0.484	3.46E-228	mCAF	TNFAIP6
2.75E-232	0.453634709	0.731	0.526	4.70E-228	mCAF	YIF1A
1.56E-229	0.49594365	0.57	0.297	2.67E-225	mCAF	FHL2
5.65E-228	0.499107833	0.662	0.396	9.66E-224	mCAF	PLAUR
5.63E-227	0.388212566	0.429	0.186	9.62E-223	mCAF	B4GALT2
1.17E-226	0.324345855	0.33	0.109	2.00E-222	mCAF	RHOD
3.75E-226	0.462548557	0.599	0.33	6.41E-222	mCAF	P4HA2
1.64E-225	0.449335236	0.459	0.203	2.81E-221	mCAF	TMEM119
3.69E-225	0.592630657	0.37	0.151	6.32E-221	mCAF	CDKN2A
1.36E-222	0.356711012	0.347	0.124	2.32E-218	mCAF	GALNT10
1.84E-221	0.28935581	0.299	0.092	3.14E-217	mCAF	ROR2
2.38E-221	0.402346123	0.438	0.192	4.07E-217	mCAF	PTGFRN
5.55E-220	0.390678992	0.457	0.208	9.50E-216	mCAF	FKBP14
8.24E-219	0.429741574	0.845	0.685	1.41E-214	mCAF	TMED9
1.96E-218	0.410456336	0.509	0.248	3.35E-214	mCAF	FMOD
1.63E-216	0.530873678	0.752	0.509	2.78E-212	mCAF	LMCD1
3.55E-216	0.551644121	0.426	0.184	6.08E-212	mCAF	OMD
4.10E-213	0.288437718	0.269	0.076	7.02E-209	mCAF	MDFI
2.22E-212	0.319383484	0.318	0.107	3.80E-208	mCAF	EVA1A
6.93E-212	0.431907389	0.944	0.852	1.18E-207	mCAF	RRBP1
5.31E-211	0.383848056	0.513	0.255	9.08E-207	mCAF	PLOD1
3.18E-210	0.513806721	0.598	0.378	5.44E-206	mCAF	PXDN
5.19E-210	0.330573397	1	1	8.87E-206	mCAF	CD63
6.38E-210	0.442686353	0.455	0.21	1.09E-205	mCAF	PERP
1.11E-209	0.360726833	0.319	0.111	1.90E-205	mCAF	ETV1
2.16E-209	0.420002455	0.423	0.19	3.69E-205	mCAF	GPC1
2.47E-209	0.404363413	0.867	0.701	4.22E-205	mCAF	SEC31A
3.15E-209	0.384561659	0.576	0.315	5.38E-205	mCAF	GLT8D1
1.34E-205	0.384172333	0.973	0.931	2.28E-201	mCAF	RABAC1
9.21E-205	0.376923741	0.504	0.257	1.58E-200	mCAF	SLC39A13
7.63E-204	0.304621478	0.294	0.096	1.31E-199	mCAF	ALDH1L2
1.12E-203	0.317662059	0.32	0.113	1.92E-199	mCAF	SCG5
8.17E-203	0.398528384	0.533	0.291	1.40E-198	mCAF	MARVELD1
2.88E-202	0.436822897	0.543	0.296	4.92E-198	mCAF	FKBP11
6.62E-202	0.313955741	0.314	0.108	1.13E-197	mCAF	NOX4
1.43E-201	0.372516738	0.529	0.279	2.44E-197	mCAF	TP53I13
1.62E-200	0.56965285	0.383	0.169	2.77E-196	mCAF	LRRC17
1.75E-200	0.443696891	0.744	0.501	2.99E-196	mCAF	LAMB1
7.06E-200	0.299977079	0.538	0.291	1.21E-195	mCAF	BICC1
2.30E-199	0.29681426	0.641	0.383	3.94E-195	mCAF	PODN
9.95E-199	0.376240732	0.408	0.18	1.70E-194	mCAF	C1QTNF6
2.09E-197	0.392467351	0.989	0.98	3.58E-193	mCAF	ATP5E
8.91E-197	0.410364284	0.592	0.35	1.52E-192	mCAF	CDC42EP5
1.01E-196	0.291125996	0.429	0.2	1.73E-192	mCAF	GAS7
1.13E-196	0.414827577	0.329	0.123	1.92E-192	mCAF	CDKN2B
1.47E-196	0.364348426	0.956	0.893	2.52E-192	mCAF	DAD1
1.57E-195	0.29634598	0.33	0.122	2.69E-191	mCAF	PRR5
2.78E-195	0.480819558	0.978	0.929	4.75E-191	mCAF	SERPINH1
1.35E-194	0.918498979	0.404	0.187	2.30E-190	mCAF	CILP
7.00E-194	0.779786268	0.531	0.34	1.20E-189	mCAF	F2R
1.28E-193	0.347298681	0.966	0.91	2.19E-189	mCAF	SSR2
8.60E-193	0.370751191	0.503	0.264	1.47E-188	mCAF	FKBP7
6.29E-192	0.668217846	0.879	0.788	1.08E-187	mCAF	PRSS23
3.14E-191	0.462606367	0.411	0.186	5.37E-187	mCAF	RGS3
1.74E-190	0.33918803	0.281	0.095	2.98E-186	mCAF	ALDH1B1
2.91E-190	0.261823751	0.949	0.798	4.98E-186	mCAF	FSTL1
8.03E-190	0.69612276	0.532	0.302	1.37E-185	mCAF	COL15A1
8.54E-188	0.39075413	0.657	0.429	1.46E-183	mCAF	TMEM167A
2.40E-187	0.350209903	0.948	0.878	4.10E-183	mCAF	PRDX5
7.42E-187	0.520727354	0.614	0.366	1.27E-182	mCAF	GAS1
1.97E-186	0.250520939	0.271	0.089	3.37E-182	mCAF	PPP1R13L
1.25E-185	0.384836612	0.62	0.385	2.14E-181	mCAF	SLC39A7
1.99E-185	0.464410552	0.779	0.616	3.41E-181	mCAF	PTTG1IP
9.75E-185	0.454341951	0.37	0.156	1.67E-180	mCAF	ENC1
1.90E-184	0.34743154	0.476	0.239	3.25E-180	mCAF	TP53I3
6.68E-184	0.357911843	0.595	0.346	1.14E-179	mCAF	TPBG
1.28E-183	0.344717879	0.487	0.25	2.19E-179	mCAF	PDXK
1.37E-183	0.543427607	0.33	0.129	2.35E-179	mCAF	RAMP1
6.18E-183	0.400718762	0.709	0.514	1.06E-178	mCAF	C1orf122
3.87E-182	0.317781194	0.406	0.183	6.61E-178	mCAF	ABRACL
6.16E-182	0.386294577	0.989	0.942	1.05E-177	mCAF	NNMT
2.80E-180	0.27493366	0.295	0.105	4.79E-176	mCAF	UBTD1
1.36E-179	0.423792981	0.52	0.29	2.32E-175	mCAF	MINDY2
3.06E-179	0.386796147	0.954	0.898	5.24E-175	mCAF	BRI3
1.17E-178	0.300988386	0.286	0.099	2.01E-174	mCAF	VDR
3.80E-177	0.362646442	0.968	0.915	6.49E-173	mCAF	SSR4
2.10E-176	0.369106705	0.564	0.321	3.59E-172	mCAF	P4HA1
1.32E-175	0.319528336	0.458	0.229	2.25E-171	mCAF	HOMER3
3.01E-174	0.366443026	0.623	0.389	5.14E-170	mCAF	TMEM98
3.01E-173	0.416646637	0.829	0.69	5.15E-169	mCAF	RCN1
4.23E-173	0.387095045	0.756	0.569	7.23E-169	mCAF	CDK2AP1
2.74E-172	0.441885507	0.772	0.563	4.69E-168	mCAF	HSPG2
3.58E-172	0.301666915	0.334	0.135	6.11E-168	mCAF	FLNB
7.62E-172	0.330834785	0.351	0.15	1.30E-167	mCAF	TPST2
1.06E-170	0.333760265	0.553	0.315	1.82E-166	mCAF	SMIM3
1.51E-167	0.316276141	0.431	0.212	2.58E-163	mCAF	PGM3
2.72E-167	0.447489529	0.781	0.631	4.66E-163	mCAF	VEGFB
4.27E-167	0.425232311	0.912	0.786	7.30E-163	mCAF	ACTN1
1.61E-166	0.308689849	0.495	0.267	2.75E-162	mCAF	ZFHX4
1.97E-166	0.419574001	0.606	0.368	3.37E-162	mCAF	CYP1B1
4.76E-166	0.265690554	0.287	0.105	8.14E-162	mCAF	MRAS
8.22E-166	0.337156024	0.473	0.248	1.41E-161	mCAF	ATXN1
4.33E-165	0.370130243	0.919	0.831	7.41E-161	mCAF	SEC61G
8.53E-165	0.365383076	0.63	0.415	1.46E-160	mCAF	TMEM208
4.89E-164	0.370097964	0.409	0.196	8.36E-160	mCAF	LXN
3.03E-163	0.421818587	0.734	0.551	5.18E-159	mCAF	SSPN
4.82E-163	0.415342132	0.72	0.549	8.25E-159	mCAF	VGLL4
1.13E-162	0.885881443	0.359	0.159	1.94E-158	mCAF	IGFBP3
1.42E-162	0.342838884	0.847	0.692	2.43E-158	mCAF	TMED10
4.02E-162	0.569868678	0.745	0.601	6.87E-158	mCAF	TNFRSF12A
4.74E-162	0.411202912	0.752	0.566	8.11E-158	mCAF	RUNX1
1.46E-161	0.33011376	0.493	0.268	2.50E-157	mCAF	SEC24D
3.82E-161	0.453873691	0.584	0.362	6.54E-157	mCAF	PLAT
1.69E-160	0.266396589	0.278	0.104	2.90E-156	mCAF	SCARF2
5.04E-160	0.34783567	0.944	0.893	8.61E-156	mCAF	SEC61B
1.70E-159	0.342574939	0.555	0.327	2.90E-155	mCAF	RALA
2.29E-159	0.306818878	0.269	0.096	3.91E-155	mCAF	ATP1B1
1.43E-158	0.465690341	0.734	0.579	2.45E-154	mCAF	PDLIM7
1.89E-158	0.320360257	0.453	0.239	3.24E-154	mCAF	MICU1
4.11E-158	0.341165789	0.498	0.278	7.03E-154	mCAF	ETHE1
8.73E-158	0.382654007	0.659	0.429	1.49E-153	mCAF	PDGFRL
8.76E-158	0.303865351	0.453	0.236	1.50E-153	mCAF	YIPF2
1.15E-157	0.325771449	0.537	0.312	1.96E-153	mCAF	ARL2BP
2.96E-157	0.333299025	0.553	0.326	5.05E-153	mCAF	ISOC2
3.19E-157	0.34016114	0.385	0.182	5.45E-153	mCAF	SSC5D
3.63E-157	0.250423913	0.257	0.089	6.22E-153	mCAF	MBOAT2
4.92E-157	0.908626435	0.913	0.909	8.41E-153	mCAF	TIMP3
2.64E-156	0.357070975	0.585	0.359	4.51E-152	mCAF	CISD1
1.85E-155	0.352403628	0.696	0.49	3.16E-151	mCAF	SURF4
8.69E-154	0.301930388	0.738	0.515	1.49E-149	mCAF	ECM1
1.62E-153	0.348664698	0.672	0.471	2.76E-149	mCAF	AKR1A1
7.19E-152	0.341625209	1	1	1.23E-147	mCAF	ACTG1
1.83E-151	0.337705899	0.571	0.35	3.12E-147	mCAF	CASC4
3.13E-151	0.274797342	0.344	0.153	5.35E-147	mCAF	C11orf24
9.40E-151	0.33968518	0.877	0.746	1.61E-146	mCAF	AP2S1
2.65E-149	0.283555873	0.345	0.154	4.53E-145	mCAF	TGFBR1
7.54E-149	0.34625849	0.909	0.813	1.29E-144	mCAF	CTSZ
1.10E-148	0.32096161	0.398	0.197	1.88E-144	mCAF	GNPTAB
1.03E-147	0.316455032	0.907	0.808	1.77E-143	mCAF	TMEM258
1.28E-147	0.264980321	0.37	0.174	2.18E-143	mCAF	PGM1
1.80E-147	0.384332378	0.694	0.497	3.08E-143	mCAF	PRRX2
6.29E-147	0.322546518	0.884	0.777	1.08E-142	mCAF	KDELR1
2.76E-145	0.366599755	0.887	0.789	4.71E-141	mCAF	TSPO
6.15E-143	0.29839696	0.952	0.886	1.05E-138	mCAF	ATP6V0E1
1.81E-142	0.28814082	0.407	0.208	3.09E-138	mCAF	VOPP1
3.23E-142	0.28370249	0.488	0.276	5.52E-138	mCAF	DSE
5.36E-142	0.30693147	0.427	0.226	9.17E-138	mCAF	MYO1D
8.42E-142	0.418312492	0.974	0.941	1.44E-137	mCAF	PCOLCE
2.04E-141	0.330680694	0.629	0.427	3.50E-137	mCAF	STMP1
4.62E-141	0.346582593	0.985	0.974	7.91E-137	mCAF	ANXA5
2.61E-140	0.298392047	0.499	0.286	4.46E-136	mCAF	NCOR2
1.32E-139	0.283811879	0.447	0.243	2.26E-135	mCAF	SWI5
1.81E-139	0.3197198	0.539	0.325	3.10E-135	mCAF	SEC61A1
2.70E-139	0.373251963	0.707	0.546	4.62E-135	mCAF	CLIC4
1.81E-138	0.332578273	0.955	0.864	3.10E-134	mCAF	NDUFA4
6.41E-138	0.316324716	0.555	0.344	1.10E-133	mCAF	SEC23A
7.16E-137	0.28709561	0.403	0.207	1.22E-132	mCAF	STK17B
7.50E-136	0.316521594	0.686	0.484	1.28E-131	mCAF	PLIN3
1.52E-135	0.260072921	0.288	0.12	2.60E-131	mCAF	CDC42EP3
1.76E-135	0.299090209	0.463	0.26	3.02E-131	mCAF	PTS
1.72E-134	0.276291644	0.302	0.13	2.95E-130	mCAF	LAYN
2.13E-134	0.292020683	0.561	0.348	3.64E-130	mCAF	EVL
5.33E-134	0.258064043	0.35	0.167	9.11E-130	mCAF	AVEN
1.05E-133	0.324439846	0.989	0.957	1.80E-129	mCAF	TPM4
2.02E-133	0.332629726	0.535	0.336	3.46E-129	mCAF	GOPC
2.40E-133	0.258382582	0.35	0.168	4.11E-129	mCAF	FAM229B
4.59E-133	0.39724907	0.779	0.603	7.84E-129	mCAF	OLFML3
7.52E-133	0.275127774	0.431	0.233	1.29E-128	mCAF	KIAA0930
9.66E-133	0.320333628	0.64	0.444	1.65E-128	mCAF	PARVA
1.71E-132	0.443529118	0.442	0.247	2.92E-128	mCAF	EDIL3
2.16E-131	0.353310687	0.688	0.498	3.69E-127	mCAF	NUCB2
5.07E-131	0.327094784	0.49	0.286	8.67E-127	mCAF	GLIPR1
5.40E-130	0.308340059	0.974	0.928	9.23E-126	mCAF	PDIA3
1.36E-129	0.26124862	0.402	0.211	2.32E-125	mCAF	SRPRB
1.24E-128	0.263703217	0.366	0.184	2.12E-124	mCAF	PRRC1
5.37E-127	0.280857899	0.426	0.233	9.18E-123	mCAF	CAPG
6.18E-127	0.489732723	0.629	0.426	1.06E-122	mCAF	DPT
1.31E-126	0.31639946	0.619	0.428	2.24E-122	mCAF	ERLEC1
1.32E-126	0.251330251	0.309	0.141	2.25E-122	mCAF	CDK14
1.63E-126	0.307313865	0.616	0.407	2.78E-122	mCAF	B4GALT1
1.78E-126	0.342239364	0.927	0.836	3.04E-122	mCAF	SH3BGRL3
1.60E-125	0.30207211	0.464	0.266	2.73E-121	mCAF	NID2
2.27E-125	0.28830752	0.509	0.309	3.88E-121	mCAF	SEC13
2.43E-125	0.368535572	0.911	0.797	4.15E-121	mCAF	MYH9
5.67E-125	0.304378172	0.569	0.367	9.69E-121	mCAF	YIPF5
6.76E-124	0.293474775	0.495	0.297	1.16E-119	mCAF	MAP4K5
1.13E-123	0.272309575	0.447	0.254	1.93E-119	mCAF	PRAF2
1.14E-123	0.507974651	0.764	0.614	1.96E-119	mCAF	IL32
1.90E-123	0.622526461	0.652	0.475	3.25E-119	mCAF	SERPINE1
5.52E-123	0.442826153	0.581	0.382	9.45E-119	mCAF	SERPINE2
7.14E-123	0.315702711	0.488	0.3	1.22E-118	mCAF	MPLKIP
1.44E-122	0.366766477	0.716	0.549	2.46E-118	mCAF	ENAH
5.65E-122	0.384755015	1	1	9.66E-118	mCAF	ACTB
8.02E-122	0.315432748	0.322	0.153	1.37E-117	mCAF	CPXM2
9.78E-122	0.329838174	0.843	0.713	1.67E-117	mCAF	PPP1R14B
1.02E-121	0.29041498	0.988	0.977	1.75E-117	mCAF	MYL12B
2.00E-121	0.294258266	0.424	0.235	3.43E-117	mCAF	SPSB1
2.40E-121	0.263389305	0.45	0.257	4.10E-117	mCAF	MEIS3
1.69E-120	0.2818405	0.303	0.14	2.89E-116	mCAF	GPC6
3.43E-120	0.270304253	0.379	0.198	5.86E-116	mCAF	SH3PXD2B
3.62E-120	0.268151962	0.322	0.154	6.19E-116	mCAF	CHST11
1.16E-119	0.265419608	0.362	0.186	1.99E-115	mCAF	ZBED1
6.07E-119	0.280183643	0.485	0.293	1.04E-114	mCAF	DESI2
4.70E-118	0.292650338	0.407	0.224	8.04E-114	mCAF	GLIS2
2.16E-117	0.254419769	0.424	0.238	3.69E-113	mCAF	PPP3CA
5.89E-117	0.270511926	0.402	0.219	1.01E-112	mCAF	KCTD12
9.69E-117	0.255125095	0.563	0.364	1.66E-112	mCAF	MPZL1
3.74E-116	0.284039919	0.838	0.72	6.39E-112	mCAF	TMED2
1.09E-115	0.373554592	0.255	0.108	1.86E-111	mCAF	CADM1
1.28E-114	0.329872721	0.663	0.496	2.19E-110	mCAF	SRM
9.91E-114	0.255696052	0.409	0.228	1.69E-109	mCAF	TMEM54
3.54E-113	0.334185261	0.34	0.172	6.06E-109	mCAF	MMP23B
5.23E-113	0.288983288	0.802	0.657	8.95E-109	mCAF	ATOX1
9.95E-113	0.300744074	0.579	0.396	1.70E-108	mCAF	ACBD3
1.02E-112	0.344900199	0.582	0.396	1.74E-108	mCAF	WWTR1
1.30E-111	0.309748933	0.952	0.906	2.22E-107	mCAF	TUBB
1.45E-111	0.279756742	0.88	0.782	2.47E-107	mCAF	SERP1
6.47E-111	0.268845539	0.678	0.485	1.11E-106	mCAF	ANGPTL2
1.03E-110	0.265261396	0.549	0.356	1.75E-106	mCAF	ERCC1
3.97E-110	0.274474843	0.539	0.347	6.79E-106	mCAF	TMEM263
9.66E-110	0.29186521	0.676	0.515	1.65E-105	mCAF	ARL1
1.90E-108	0.317903383	0.501	0.315	3.26E-104	mCAF	SVIL
2.67E-108	0.299856184	0.817	0.711	4.57E-104	mCAF	C9orf16
5.40E-108	0.274780865	0.441	0.26	9.24E-104	mCAF	TEAD1
7.24E-108	0.264299465	0.502	0.315	1.24E-103	mCAF	IFT20
1.10E-107	0.261862277	0.55	0.359	1.87E-103	mCAF	DNAJC1
5.88E-107	0.283194244	0.461	0.281	1.01E-102	mCAF	GARS
2.43E-106	0.29642644	0.439	0.267	4.15E-102	mCAF	HOXB2
2.98E-106	0.290081558	0.807	0.659	5.10E-102	mCAF	MXRA7
3.44E-105	0.26414706	0.576	0.391	5.88E-101	mCAF	EIF4E2
4.04E-105	0.529945555	0.361	0.208	6.91E-101	mCAF	HOPX
1.07E-104	0.283307564	0.593	0.42	1.83E-100	mCAF	AKR7A2
1.21E-104	0.2856216	0.403	0.229	2.07E-100	mCAF	SGIP1
4.14E-104	0.260412582	0.446	0.267	7.07E-100	mCAF	STK17A
1.06E-102	0.29316218	0.751	0.595	1.81E-98	mCAF	FAM3C
1.16E-101	0.2914707	0.444	0.269	1.98E-97	mCAF	HEG1
5.10E-101	0.347143515	0.726	0.557	8.73E-97	mCAF	FGFR1
3.57E-100	0.27293073	0.968	0.939	6.11E-96	mCAF	ARPC2
8.46E-100	0.290405121	0.462	0.289	1.45E-95	mCAF	BACE2
1.20E-99	0.275124822	0.473	0.296	2.05E-95	mCAF	GLIPR2
2.32E-99	0.256627469	0.894	0.819	3.97E-95	mCAF	C19orf53
4.24E-98	0.331513967	0.869	0.747	7.26E-94	mCAF	PMEPA1
6.33E-98	0.285712509	0.903	0.849	1.08E-93	mCAF	RBM3
8.19E-98	0.312015399	0.278	0.14	1.40E-93	mCAF	OLFM2
1.03E-97	0.264403043	0.518	0.338	1.76E-93	mCAF	CD276
2.01E-96	0.270087901	0.882	0.79	3.45E-92	mCAF	CSTB
6.99E-96	0.268710298	0.495	0.319	1.20E-91	mCAF	WNK1
2.34E-95	0.386494572	0.963	0.896	4.01E-91	mCAF	TPM1
3.99E-94	0.262935334	0.433	0.263	6.82E-90	mCAF	SLC20A1
5.07E-93	0.287795576	0.353	0.199	8.66E-89	mCAF	ITPRIP
9.70E-93	0.265610833	0.954	0.931	1.66E-88	mCAF	PPDPF
2.68E-92	0.261013222	0.808	0.674	4.58E-88	mCAF	RPN2
3.52E-92	0.26978572	0.617	0.45	6.02E-88	mCAF	NME4
5.94E-92	0.266528062	0.659	0.496	1.02E-87	mCAF	HEBP2
8.33E-92	0.300508013	0.428	0.264	1.42E-87	mCAF	ZMAT3
7.86E-91	0.259819661	0.53	0.358	1.34E-86	mCAF	LRRC59
4.92E-90	0.266357665	0.58	0.41	8.41E-86	mCAF	IKBIP
1.69E-89	0.29159878	0.946	0.9	2.89E-85	mCAF	PRRX1
2.13E-89	0.270948601	0.366	0.21	3.65E-85	mCAF	MMP19
2.18E-88	0.295366339	0.703	0.571	3.73E-84	mCAF	CCPG1
2.65E-88	0.265245908	0.621	0.462	4.53E-84	mCAF	SUMO3
1.68E-87	0.309410319	0.86	0.953	2.88E-83	mCAF	MGP
2.96E-87	0.280077307	0.6	0.432	5.06E-83	mCAF	RHOBTB3
2.59E-86	0.276857503	0.988	0.975	4.42E-82	mCAF	MYL12A
3.83E-86	0.25135787	0.599	0.434	6.54E-82	mCAF	TAX1BP3
1.02E-85	0.294495132	0.609	0.462	1.74E-81	mCAF	ZEB1
1.33E-85	0.279281103	0.493	0.333	2.27E-81	mCAF	METRN
7.48E-85	0.268527055	0.284	0.148	1.28E-80	mCAF	RSAD2
3.56E-83	0.257290108	0.828	0.733	6.09E-79	mCAF	KRT10
2.14E-82	0.268024619	0.68	0.543	3.66E-78	mCAF	ARPC1B
6.28E-82	0.31100667	0.419	0.262	1.07E-77	mCAF	CRABP2
2.65E-81	0.437665523	0.6	0.512	4.53E-77	mCAF	EGR3
4.06E-81	0.37799755	0.922	0.886	6.94E-77	mCAF	IFI27
5.59E-81	0.282048339	0.56	0.402	9.57E-77	mCAF	PLEC
8.79E-79	0.273718805	0.847	0.797	1.50E-74	mCAF	GABARAPL2
1.20E-77	0.250084986	0.423	0.269	2.06E-73	mCAF	ITGA5
2.05E-77	0.334182304	0.411	0.27	3.51E-73	mCAF	TGFB3
1.15E-75	0.350672495	0.886	0.843	1.97E-71	mCAF	CYR61
1.04E-70	0.289953604	0.445	0.296	1.78E-66	mCAF	PTN
4.61E-70	0.32909089	0.959	0.925	7.88E-66	mCAF	KLF6
1.95E-69	0.269536714	0.921	0.864	3.34E-65	mCAF	NUPR1
2.09E-64	0.299740955	0.59	0.463	3.58E-60	mCAF	NEXN
1.30E-62	0.539134085	0.514	0.474	2.22E-58	mCAF	ID1
7.01E-62	0.255796897	0.446	0.315	1.20E-57	mCAF	TMEM204
7.11E-61	0.29231823	0.819	0.725	1.22E-56	mCAF	SOX4
2.45E-51	0.279856543	0.502	0.375	4.19E-47	mCAF	ELN
5.29E-50	0.397690546	0.997	0.994	9.04E-46	mCAF	TIMP1
1.09E-49	0.361560296	0.699	0.739	1.86E-45	mCAF	HES1
5.70E-44	0.321067658	0.473	0.384	9.75E-40	mCAF	VCAM1
1.69E-41	0.294958747	0.749	0.74	2.89E-37	mCAF	GAS6
4.29E-36	0.342218547	0.403	0.311	7.34E-32	mCAF	PRELP
1.69E-34	0.252707854	0.782	0.791	2.89E-30	mCAF	IFI6
3.09E-34	0.280844381	0.888	0.904	5.28E-30	mCAF	ID3
1.14E-31	0.353910547	0.284	0.199	1.94E-27	mCAF	TNC
0	4.480092365	0.896	0.313	0	iCAF	CFD
0	3.974801558	0.542	0.049	0	iCAF	PLA2G2A
0	3.645445977	0.867	0.449	0	iCAF	APOD
0	3.106421201	0.513	0.046	0	iCAF	PI16
0	2.877010375	0.809	0.376	0	iCAF	CXCL14
0	2.683654976	0.313	0.026	0	iCAF	PRG4
0	2.501702779	0.799	0.47	0	iCAF	IGFBP6
0	2.439126471	0.97	0.969	0	iCAF	GSN
0	2.323981445	0.926	0.398	0	iCAF	C3
0	2.274631442	0.719	0.335	0	iCAF	WISP2
0	2.099566748	0.844	0.332	0	iCAF	EFEMP1
0	2.079662762	0.652	0.082	0	iCAF	GPC3
0	2.072932609	0.541	0.055	0	iCAF	ADH1B
0	2.015136715	0.654	0.072	0	iCAF	TNXB
0	1.967813491	0.754	0.246	0	iCAF	IGF1
0	1.959607067	1	0.809	0	iCAF	DCN
0	1.94377462	0.73	0.387	0	iCAF	CLU
0	1.905507293	0.91	0.42	0	iCAF	MFAP4
0	1.902967987	0.683	0.439	0	iCAF	MFAP5
0	1.900190652	0.994	0.69	0	iCAF	FBLN1
0	1.891290309	0.972	0.769	0	iCAF	CCDC80
0	1.804112057	0.665	0.115	0	iCAF	MGST1
0	1.730095234	0.539	0.15	0	iCAF	IGF2
0	1.604035811	0.903	0.538	0	iCAF	CXCL12
0	1.598791757	0.826	0.351	0	iCAF	SRPX
0	1.561950524	0.985	0.779	0	iCAF	S100A10
0	1.521645614	0.571	0.288	0	iCAF	GPX3
0	1.439815012	0.913	0.657	0	iCAF	SELENOP
0	1.417255229	0.89	0.569	0	iCAF	FBLN2
0	1.411555776	0.661	0.099	0	iCAF	ABCA8
0	1.41101703	0.583	0.115	0	iCAF	ITM2A
0	1.392700074	0.666	0.143	0	iCAF	OGN
0	1.388475558	0.312	0.019	0	iCAF	PCOLCE2
0	1.387279727	0.84	0.555	0	iCAF	KLF4
0	1.365173292	0.82	0.394	0	iCAF	DPT
0	1.361213432	0.728	0.2	0	iCAF	FBLN5
0	1.338889767	0.999	0.838	0	iCAF	C1S
0	1.325704084	0.945	0.813	0	iCAF	TXNIP
0	1.319366892	0.974	0.83	0	iCAF	ZFP36L2
0	1.314122502	0.485	0.027	0	iCAF	SCARA5
0	1.301726852	0.411	0.058	0	iCAF	SFRP1
0	1.29299542	0.701	0.192	0	iCAF	ABI3BP
0	1.281701167	0.834	0.402	0	iCAF	PDGFRL
0	1.26754792	0.868	0.64	0	iCAF	CFH
0	1.252655409	0.8	0.355	0	iCAF	FGF7
0	1.241347423	0.999	0.911	0	iCAF	C1R
0	1.227069759	0.569	0.234	0	iCAF	RARRES1
0	1.225542498	0.996	0.967	0	iCAF	IGFBP4
0	1.179783026	0.954	0.921	0	iCAF	MGP
0	1.179294734	0.973	0.659	0	iCAF	MMP2
0	1.178310269	0.544	0.12	0	iCAF	PTGIS
0	1.177641375	0.563	0.064	0	iCAF	CHRDL1
0	1.149108878	0.751	0.274	0	iCAF	LSP1
0	1.148878577	0.946	0.811	0	iCAF	FSTL1
0	1.143037328	0.969	0.685	0	iCAF	LRP1
0	1.134852508	0.865	0.554	0	iCAF	GPNMB
0	1.115530242	0.51	0.124	0	iCAF	SVEP1
0	1.09609401	0.946	0.798	0	iCAF	SOD2
0	1.085839087	0.758	0.374	0	iCAF	PODN
0	1.06940349	0.556	0.13	0	iCAF	TGFBR3
0	1.060887719	0.662	0.344	0	iCAF	ELN
0	1.047542484	0.778	0.43	0	iCAF	PLTP
0	1.039547858	0.423	0.043	0	iCAF	TNNT3
0	1.025838513	0.792	0.335	0	iCAF	PDGFRA
0	1.012925758	0.707	0.223	0	iCAF	COLEC12
0	1.009043621	0.571	0.098	0	iCAF	NOVA1
0	1.001624879	0.455	0.181	0	iCAF	PROCR
0	0.997699287	0.865	0.584	0	iCAF	TMEM176B
0	0.978389224	0.652	0.297	0	iCAF	TNFAIP2
0	0.968751289	0.654	0.366	0	iCAF	UAP1
0	0.963300359	0.943	0.715	0	iCAF	S100A13
0	0.954508691	0.605	0.13	0	iCAF	ABCA6
0	0.940257634	0.576	0.209	0	iCAF	CPXM1
0	0.939333225	0.997	0.947	0	iCAF	SERPINF1
0	0.936748736	0.599	0.163	0	iCAF	LAMA2
0	0.928283229	0.47	0.05	0	iCAF	CD34
0	0.918615008	0.497	0.057	0	iCAF	LRRN4CL
0	0.916303074	0.509	0.12	0	iCAF	ALDH1A1
0	0.911279537	0.795	0.495	0	iCAF	TMEM176A
0	0.883002335	0.411	0.087	0	iCAF	FGL2
0	0.877302623	0.73	0.37	0	iCAF	PLPP3
0	0.866997861	0.779	0.542	0	iCAF	SPRY1
0	0.866798805	0.997	0.998	0	iCAF	CST3
0	0.86176627	0.981	0.735	0	iCAF	CTSK
0	0.858713856	0.868	0.666	0	iCAF	EMP1
0	0.856976119	0.566	0.198	0	iCAF	ANK2
0	0.85074662	0.811	0.459	0	iCAF	ADD3
0	0.850233217	0.713	0.334	0	iCAF	NFIA
0	0.835749433	0.968	0.835	0	iCAF	PMP22
0	0.829292256	0.331	0.053	0	iCAF	ALPL
0	0.825425896	0.811	0.503	0	iCAF	CYBRD1
0	0.824976988	0.925	0.911	0	iCAF	ANXA1
0	0.796620325	0.994	0.956	0	iCAF	LGALS3
0	0.796316958	0.475	0.069	0	iCAF	ABCA9
0	0.792573376	0.594	0.23	0	iCAF	CRABP2
0	0.788971744	0.663	0.307	0	iCAF	OAF
0	0.786040585	0.658	0.247	0	iCAF	TSHZ2
0	0.782525449	0.9	0.684	0	iCAF	FCGRT
0	0.780671717	0.369	0.098	0	iCAF	PCSK5
0	0.753465904	0.672	0.394	0	iCAF	TGFBR2
0	0.749048597	0.46	0.12	0	iCAF	MEDAG
0	0.73916052	0.402	0.066	0	iCAF	RAMP2
0	0.728004132	0.512	0.172	0	iCAF	STEAP1
0	0.726787336	0.335	0.064	0	iCAF	LEPR
0	0.721696846	0.998	0.969	0	iCAF	SERPING1
0	0.719098599	0.525	0.151	0	iCAF	BOC
0	0.713839236	0.735	0.409	0	iCAF	FXYD1
0	0.69987748	0.564	0.19	0	iCAF	CELF2
0	0.696650493	0.524	0.174	0	iCAF	DCLK1
0	0.687627623	0.407	0.048	0	iCAF	ABCA10
0	0.67927774	0.998	0.786	0	iCAF	LUM
0	0.675746016	0.525	0.155	0	iCAF	METTL7A
0	0.675380024	0.471	0.127	0	iCAF	F10
0	0.670251749	0.982	0.935	0	iCAF	GPX4
0	0.666344913	0.786	0.486	0	iCAF	PRNP
0	0.663963073	0.994	0.909	0	iCAF	ANXA2
0	0.659406296	0.502	0.155	0	iCAF	AKR1C3
0	0.642406018	0.392	0.058	0	iCAF	ABLIM1
0	0.638063963	0.282	0.011	0	iCAF	VEGFD
0	0.635195622	0.55	0.161	0	iCAF	TWIST2
0	0.628128553	0.356	0.063	0	iCAF	CHL1
0	0.626264499	0.901	0.75	0	iCAF	ARL6IP5
0	0.624047881	0.653	0.281	0	iCAF	BICC1
0	0.615973685	0.517	0.18	0	iCAF	OMD
0	0.615330855	0.558	0.206	0	iCAF	PLBD1
0	0.607795303	0.45	0.118	0	iCAF	SNED1
0	0.605566957	0.728	0.338	0	iCAF	SH3BP5
0	0.596393038	0.526	0.187	0	iCAF	NT5E
0	0.588502288	0.49	0.162	0	iCAF	BIN1
0	0.580523343	0.999	0.988	0	iCAF	LAPTM4A
0	0.568475538	0.345	0.039	0	iCAF	AOX1
0	0.563148444	0.264	0.026	0	iCAF	GDF10
0	0.556817019	0.366	0.093	0	iCAF	EMILIN2
0	0.530986514	0.293	0.041	0	iCAF	WNT11
0	0.507752803	0.488	0.144	0	iCAF	PTGES
0	0.504717593	0.283	0.034	0	iCAF	PPL
0	0.497400779	0.348	0.062	0	iCAF	ST3GAL5
0	0.489231232	0.378	0.065	0	iCAF	ADAM33
0	0.488514163	0.319	0.05	0	iCAF	PTGFR
0	0.477267176	0.319	0.048	0	iCAF	GFRA1
0	0.46323136	0.317	0.059	0	iCAF	ADAMTSL4
1.97626258336499e-323	0.769140703	1	0.961	3.37960664381246e-319	iCAF	S100A6
1.02963280593316e-319	0.893189777	0.517	0.22	1.76077506142629e-315	iCAF	GPRC5A
6.4363303664463e-311	0.548744909	0.463	0.165	1.10E-306	iCAF	EGFR
2.69693308948836e-310	0.606252082	0.435	0.138	4.61E-306	iCAF	DHRS3
2.77E-308	0.614355443	0.74	0.441	4.74E-304	iCAF	NFIX
7.24E-308	0.898244241	0.993	0.949	1.24E-303	iCAF	ZFP36
1.59E-305	0.405790025	0.341	0.077	2.72E-301	iCAF	MAN1C1
7.05E-303	0.537487108	0.507	0.197	1.21E-298	iCAF	C1orf21
8.29E-301	0.425675527	0.312	0.065	1.42E-296	iCAF	PID1
3.30E-298	0.80962186	0.374	0.11	5.64E-294	iCAF	ADAMTS5
3.57E-296	0.823105219	0.713	0.47	6.10E-292	iCAF	CDKN1C
4.09E-296	0.398804272	0.26	0.04	7.00E-292	iCAF	AKR1C1
4.87E-291	0.648698671	0.288	0.058	8.33E-287	iCAF	GALNT15
7.95E-291	1.229826001	0.859	0.723	1.36E-286	iCAF	FBN1
5.65E-289	0.594027533	0.405	0.125	9.65E-285	iCAF	PKDCC
4.21E-286	0.652432985	0.56	0.235	7.19E-282	iCAF	CTSH
2.10E-285	0.481509094	0.289	0.056	3.60E-281	iCAF	DPP4
2.02E-284	0.662485229	0.598	0.268	3.45E-280	iCAF	PRELP
4.85E-284	0.439119612	0.365	0.097	8.30E-280	iCAF	MBP
5.39E-283	0.58447258	0.863	0.595	9.21E-279	iCAF	OLFML3
1.15E-281	1.735052078	0.359	0.11	1.96E-277	iCAF	PTGDS
1.04E-280	0.507278031	0.518	0.208	1.77E-276	iCAF	PROS1
1.29E-280	0.820200656	0.805	0.565	2.20E-276	iCAF	BASP1
1.08E-278	0.370454379	0.277	0.051	1.85E-274	iCAF	APBB1IP
2.62E-278	0.61887404	0.851	0.716	4.48E-274	iCAF	CTSL
5.48E-278	0.386396877	0.311	0.07	9.37E-274	iCAF	EPB41L3
6.34E-278	0.659479219	0.483	0.183	1.08E-273	iCAF	ITIH5
2.09E-274	1.004101389	0.388	0.143	3.57E-270	iCAF	SEMA3C
4.38E-274	0.528623268	0.484	0.184	7.49E-270	iCAF	CILP
4.17E-272	0.863320952	0.678	0.37	7.14E-268	iCAF	GAS1
5.10E-271	0.580427949	0.451	0.157	8.72E-267	iCAF	MMP23B
1.50E-270	0.659520809	0.739	0.517	2.56E-266	iCAF	CYB5A
4.40E-270	0.522110399	0.439	0.155	7.52E-266	iCAF	USP53
3.41E-261	0.544482216	0.339	0.098	5.84E-257	iCAF	ENPP2
3.83E-261	1.16908317	0.524	0.358	6.55E-257	iCAF	ACKR3
1.10E-258	0.575923954	0.55	0.242	1.88E-254	iCAF	GFPT2
4.09E-258	0.586428094	0.762	0.51	6.99E-254	iCAF	DAB2
5.48E-257	0.518254775	0.533	0.241	9.37E-253	iCAF	SH3D19
1.43E-256	0.541534454	0.964	0.836	2.44E-252	iCAF	MXRA8
7.42E-249	0.479078549	0.443	0.176	1.27E-244	iCAF	CD302
2.20E-247	0.482017172	0.398	0.135	3.77E-243	iCAF	NEGR1
3.59E-247	0.761572717	0.879	0.787	6.14E-243	iCAF	PLAC9
1.55E-246	0.45666651	1	0.999	2.64E-242	iCAF	ITM2B
2.23E-246	0.554072616	0.49	0.203	3.81E-242	iCAF	GAS7
7.12E-246	0.636001636	0.903	0.675	1.22E-241	iCAF	SFRP2
7.17E-246	0.423929629	0.347	0.101	1.23E-241	iCAF	IL11RA
3.85E-245	0.689659382	0.73	0.487	6.59E-241	iCAF	ANGPTL2
1.14E-244	0.535743316	0.565	0.267	1.95E-240	iCAF	ZFHX4
1.35E-244	1.129253969	0.426	0.163	2.31E-240	iCAF	ADM
4.95E-240	0.649243541	0.745	0.531	8.46E-236	iCAF	ECM1
1.37E-239	0.476840892	0.98	0.94	2.35E-235	iCAF	PSAP
1.01E-238	0.877790085	0.942	0.854	1.73E-234	iCAF	SOCS3
9.22E-236	0.643751667	0.714	0.5	1.58E-231	iCAF	NFIB
1.43E-235	0.519439978	0.534	0.255	2.45E-231	iCAF	PCDH18
4.77E-235	0.76056148	0.654	0.353	8.15E-231	iCAF	HTRA3
1.22E-233	0.943773708	0.567	0.327	2.08E-229	iCAF	CCDC71L
1.64E-231	0.519831967	0.66	0.426	2.80E-227	iCAF	SGCE
8.96E-230	0.497088044	0.961	0.918	1.53E-225	iCAF	RTN4
1.09E-226	0.529104042	0.563	0.286	1.87E-222	iCAF	RUNX1T1
1.68E-222	0.441127029	0.345	0.111	2.87E-218	iCAF	SCARA3
2.59E-222	0.497055381	0.519	0.245	4.42E-218	iCAF	VAT1
8.03E-221	0.380577677	0.296	0.079	1.37E-216	iCAF	RETREG1
3.81E-220	0.448327805	0.487	0.219	6.52E-216	iCAF	TPST1
4.74E-220	0.382548874	0.982	0.818	8.11E-216	iCAF	COL6A3
5.93E-220	0.533446682	0.412	0.158	1.01E-215	iCAF	HSPB6
1.33E-218	0.461978407	0.395	0.142	2.28E-214	iCAF	STEAP2
5.16E-218	0.465895183	0.809	0.55	8.82E-214	iCAF	FGFR1
9.61E-217	0.383834519	0.327	0.1	1.64E-212	iCAF	XG
9.47E-215	0.568046133	0.999	0.995	1.62E-210	iCAF	MT-ND3
2.42E-214	0.425068193	0.44	0.178	4.14E-210	iCAF	DNM1
1.02E-213	0.414131455	0.25	0.058	1.75E-209	iCAF	PAMR1
1.31E-213	0.36022145	0.293	0.084	2.24E-209	iCAF	SMPDL3A
1.35E-212	0.444627283	0.434	0.186	2.31E-208	iCAF	PALM
7.56E-211	0.500490799	0.386	0.142	1.29E-206	iCAF	AHNAK2
7.88E-210	0.496587123	0.948	0.818	1.35E-205	iCAF	HTRA1
1.88E-206	0.372925096	0.367	0.129	3.21E-202	iCAF	LPAR1
2.49E-206	0.333518274	0.269	0.069	4.26E-202	iCAF	CDO1
9.54E-206	0.657346075	0.484	0.253	1.63E-201	iCAF	LTBP4
1.76E-205	0.426365696	0.322	0.11	3.01E-201	iCAF	RGMA
6.46E-205	0.495985495	0.356	0.149	1.10E-200	iCAF	HSD3B7
1.39E-203	0.507844104	0.719	0.499	2.37E-199	iCAF	GYPC
1.04E-202	0.370926705	0.258	0.063	1.77E-198	iCAF	ISM1
1.40E-202	0.777526189	0.526	0.306	2.40E-198	iCAF	PIM1
2.19E-202	0.715829983	0.644	0.452	3.75E-198	iCAF	CD248
5.38E-202	0.394971876	0.447	0.186	9.20E-198	iCAF	CD68
3.63E-201	0.415308303	0.977	0.871	6.21E-197	iCAF	TIMP2
1.65E-200	0.50499452	0.583	0.357	2.82E-196	iCAF	SMIM14
4.63E-200	0.410210083	0.254	0.066	7.91E-196	iCAF	CLDN11
3.76E-198	0.464583456	0.815	0.639	6.44E-194	iCAF	TSPAN4
2.01E-196	0.423862211	0.332	0.11	3.43E-192	iCAF	PDGFD
4.53E-193	0.436530194	1	1	7.74E-189	iCAF	FTL
5.95E-193	0.492177356	0.835	0.595	1.02E-188	iCAF	SPON2
4.95E-192	0.581157638	0.573	0.298	8.46E-188	iCAF	PDK4
5.07E-192	0.430766117	0.441	0.192	8.67E-188	iCAF	MITF
3.26E-189	0.654438613	0.967	0.905	5.58E-185	iCAF	CEBPD
3.16E-187	0.324428352	0.254	0.069	5.40E-183	iCAF	AGTR1
8.89E-187	0.396127331	0.452	0.204	1.52E-182	iCAF	MCUB
1.34E-186	0.431742707	0.384	0.154	2.29E-182	iCAF	CBR3
8.73E-186	0.973514329	0.601	0.393	1.49E-181	iCAF	SERPINE2
1.13E-185	0.358019027	0.388	0.152	1.93E-181	iCAF	ANPEP
1.89E-185	0.473224855	0.828	0.671	3.24E-181	iCAF	IL6ST
5.47E-185	0.644061134	0.982	0.948	9.35E-181	iCAF	NNMT
7.67E-184	1.301636331	0.61	0.508	1.31E-179	iCAF	CXCL2
4.11E-183	0.37276515	0.271	0.079	7.03E-179	iCAF	DEPTOR
4.24E-183	0.345479008	0.284	0.085	7.25E-179	iCAF	RHOU
5.58E-183	0.462308653	0.643	0.42	9.55E-179	iCAF	IFNGR1
3.86E-182	0.369253262	0.999	0.999	6.60E-178	iCAF	CD81
7.97E-182	0.468630772	0.691	0.468	1.36E-177	iCAF	CTSF
9.12E-182	0.337776125	0.359	0.139	1.56E-177	iCAF	ABHD14A
1.16E-181	0.326572845	0.338	0.121	1.98E-177	iCAF	ANKRD35
1.65E-180	0.660234855	0.637	0.38	2.82E-176	iCAF	CYP1B1
1.98E-178	0.46317598	0.592	0.346	3.39E-174	iCAF	TCF7L2
3.87E-178	0.846055091	0.658	0.455	6.62E-174	iCAF	PLIN2
2.24E-177	0.465590806	0.271	0.102	3.83E-173	iCAF	C17orf58
3.03E-176	0.707497424	0.32	0.137	5.17E-172	iCAF	APOC1
9.03E-175	0.467830341	0.314	0.108	1.54E-170	iCAF	FMO1
1.34E-172	0.477734127	0.581	0.331	2.29E-168	iCAF	PLAGL1
1.36E-172	0.621725883	0.819	0.663	2.33E-168	iCAF	RND3
3.09E-170	0.434772448	0.622	0.388	5.28E-166	iCAF	DPYSL2
3.23E-170	0.403187248	0.444	0.212	5.52E-166	iCAF	SLC43A3
4.16E-170	0.959623136	0.555	0.356	7.11E-166	iCAF	RASD1
1.41E-169	1.319824944	0.29	0.114	2.41E-165	iCAF	HAS1
1.83E-169	0.300631328	0.25	0.071	3.12E-165	iCAF	CGREF1
7.54E-167	0.312928544	0.517	0.269	1.29E-162	iCAF	CLMP
2.02E-164	0.317151958	0.281	0.092	3.45E-160	iCAF	FLRT2
1.09E-163	0.495275683	0.595	0.397	1.87E-159	iCAF	PLPP1
1.34E-163	0.435207008	0.399	0.18	2.29E-159	iCAF	PLEKHH2
2.39E-163	0.544352371	0.992	0.971	4.09E-159	iCAF	DUSP1
2.60E-163	1.118919281	0.597	0.427	4.45E-159	iCAF	SFRP4
1.74E-162	0.433409431	0.875	0.748	2.98E-158	iCAF	NPC2
7.78E-162	0.52482663	0.516	0.319	1.33E-157	iCAF	UGDH
7.50E-160	0.276723319	0.303	0.107	1.28E-155	iCAF	CLIC2
1.14E-157	0.433749995	0.755	0.616	1.95E-153	iCAF	SCPEP1
8.78E-156	0.389964193	0.552	0.316	1.50E-151	iCAF	CREG1
1.57E-154	0.529487942	0.658	0.444	2.69E-150	iCAF	HIC1
7.37E-154	0.330258592	0.346	0.139	1.26E-149	iCAF	FAM20A
2.66E-153	0.348684919	0.416	0.191	4.55E-149	iCAF	SSC5D
7.23E-152	0.658396163	0.968	0.928	1.24E-147	iCAF	NFKBIA
1.46E-151	0.637973574	0.761	0.687	2.50E-147	iCAF	MAFF
8.71E-150	0.274458676	0.26	0.083	1.49E-145	iCAF	AC093155.3
5.85E-149	0.304242111	0.331	0.131	1.00E-144	iCAF	ANG
3.40E-148	0.305199548	0.3	0.121	5.81E-144	iCAF	CUTC
5.15E-147	0.436421205	0.476	0.262	8.80E-143	iCAF	C2
9.02E-147	0.402549867	0.659	0.451	1.54E-142	iCAF	HEXA
1.70E-146	0.458388365	0.606	0.379	2.91E-142	iCAF	IL1R1
6.05E-146	0.35787376	0.481	0.253	1.03E-141	iCAF	FYN
1.05E-144	0.453842293	0.675	0.479	1.80E-140	iCAF	EPHX1
1.62E-144	0.429402727	1	1	2.77E-140	iCAF	RPL39
4.46E-143	0.380992329	0.75	0.635	7.62E-139	iCAF	ADH5
1.05E-142	0.531498306	0.79	0.674	1.79E-138	iCAF	NAMPT
1.21E-142	0.282927115	0.304	0.117	2.07E-138	iCAF	SMAD3
1.66E-142	0.486811189	0.384	0.187	2.84E-138	iCAF	OSR2
5.77E-141	0.554049868	0.575	0.36	9.87E-137	iCAF	LTBP2
1.80E-140	0.357331141	0.88	0.789	3.07E-136	iCAF	LAMP1
3.15E-140	0.411055901	0.699	0.508	5.39E-136	iCAF	SNX9
7.64E-140	0.380130635	0.685	0.485	1.31E-135	iCAF	HEXB
1.80E-137	1.003239374	0.409	0.214	3.09E-133	iCAF	IL6
7.53E-134	0.340441366	0.356	0.157	1.29E-129	iCAF	CPXM2
8.55E-132	0.416264864	0.45	0.295	1.46E-127	iCAF	DBN1
9.09E-132	0.340674234	0.41	0.208	1.55E-127	iCAF	ACVRL1
1.17E-130	0.951018799	0.556	0.441	2.01E-126	iCAF	MT1X
1.20E-129	0.326257295	0.622	0.391	2.05E-125	iCAF	PLXDC2
3.93E-128	0.368465621	0.505	0.304	6.72E-124	iCAF	TRIOBP
2.28E-127	0.291722452	0.279	0.107	3.90E-123	iCAF	PTGER4
5.20E-127	0.303782621	0.4	0.197	8.89E-123	iCAF	CKS1B
5.77E-127	0.330045634	0.448	0.242	9.86E-123	iCAF	TRIP10
1.20E-126	0.352653426	0.574	0.355	2.05E-122	iCAF	MAN1A1
3.89E-126	0.276303272	0.281	0.111	6.65E-122	iCAF	PXN
9.61E-126	0.336028058	0.295	0.119	1.64E-121	iCAF	MEST
2.99E-125	0.362539359	0.657	0.496	5.12E-121	iCAF	PIGT
3.90E-125	0.387061773	0.395	0.196	6.67E-121	iCAF	VGLL3
5.25E-125	0.396702631	0.915	0.836	8.98E-121	iCAF	MT-ND4L
9.51E-125	0.401474885	0.567	0.363	1.63E-120	iCAF	PAM
4.56E-124	0.393691064	0.698	0.558	7.80E-120	iCAF	EEA1
2.25E-123	0.30534163	0.786	0.578	3.84E-119	iCAF	ISLR
1.31E-122	0.41494166	0.482	0.284	2.25E-118	iCAF	REV3L
1.91E-122	0.304028694	0.274	0.11	3.26E-118	iCAF	CDC42EP2
2.08E-122	0.311678874	0.276	0.107	3.55E-118	iCAF	ANGPTL1
2.73E-121	0.309201544	0.999	0.997	4.68E-117	iCAF	MT-ND2
3.82E-119	0.287540358	0.466	0.262	6.53E-115	iCAF	PDPN
7.61E-119	0.35685443	0.323	0.157	1.30E-114	iCAF	SPRY2
3.91E-117	0.485259681	0.458	0.267	6.69E-113	iCAF	CDC42EP4
7.81E-117	0.315462632	0.361	0.181	1.34E-112	iCAF	THBS3
2.66E-116	0.393805534	0.84	0.767	4.54E-112	iCAF	LIMA1
1.09E-115	0.348742808	0.356	0.174	1.86E-111	iCAF	SLIT2
1.59E-115	0.322641666	0.435	0.24	2.72E-111	iCAF	LARP6
1.98E-115	0.347766986	0.718	0.546	3.38E-111	iCAF	LTBP3
2.62E-115	0.291654644	0.402	0.207	4.47E-111	iCAF	RAB3IL1
4.48E-115	0.278815687	0.345	0.161	7.65E-111	iCAF	IL15RA
2.21E-113	0.351390404	0.852	0.749	3.78E-109	iCAF	MTCH1
3.29E-113	0.286125198	1	1	5.62E-109	iCAF	CD63
4.77E-113	0.267452119	0.351	0.169	8.16E-109	iCAF	LRP3
5.30E-113	0.322186885	0.511	0.312	9.07E-109	iCAF	BDH2
3.26E-112	0.262802826	0.319	0.144	5.58E-108	iCAF	C1GALT1
7.87E-112	0.826551404	0.508	0.41	1.35E-107	iCAF	C10orf10
1.64E-111	0.295872619	0.446	0.249	2.80E-107	iCAF	CHPT1
3.91E-111	0.341638363	0.49	0.285	6.69E-107	iCAF	ALDH2
5.95E-111	0.49309412	0.998	0.989	1.02E-106	iCAF	FOS
4.57E-110	0.313715599	0.807	0.672	7.81E-106	iCAF	TMBIM4
1.46E-109	0.636568678	0.297	0.136	2.49E-105	iCAF	PTGS2
2.08E-108	0.341791149	0.273	0.115	3.56E-104	iCAF	RDH10
2.55E-108	0.280675702	0.309	0.146	4.37E-104	iCAF	PREB
2.86E-108	0.289519994	0.443	0.246	4.89E-104	iCAF	KIAA0930
3.72E-108	0.310538912	0.517	0.315	6.36E-104	iCAF	HSD17B11
6.46E-108	0.324311556	0.49	0.294	1.11E-103	iCAF	AGTRAP
1.16E-107	0.462767892	0.901	0.856	1.99E-103	iCAF	CCNL1
1.42E-107	0.28607584	1	0.999	2.44E-103	iCAF	RPLP0
1.43E-107	0.290298646	0.376	0.192	2.45E-103	iCAF	RECK
2.42E-107	0.331211087	0.543	0.338	4.14E-103	iCAF	SAMHD1
8.28E-107	0.320736773	0.577	0.376	1.42E-102	iCAF	MPZL1
1.74E-105	0.328710073	0.747	0.604	2.97E-101	iCAF	PLD3
5.06E-105	0.284685994	0.489	0.287	8.65E-101	iCAF	ZCCHC24
5.49E-105	0.516748222	0.996	0.989	9.38E-101	iCAF	JUNB
1.22E-104	0.472915853	0.625	0.489	2.08E-100	iCAF	FHL1
3.99E-104	0.255466682	0.318	0.15	6.82E-100	iCAF	CMBL
4.59E-104	0.294671925	0.456	0.265	7.85E-100	iCAF	PRCP
1.31E-102	0.342357544	0.518	0.33	2.23E-98	iCAF	ARHGAP21
1.97E-102	0.271986563	0.383	0.206	3.37E-98	iCAF	SNX21
2.11E-102	0.329006116	0.707	0.514	3.61E-98	iCAF	TFPI
3.84E-102	0.327573889	0.54	0.344	6.56E-98	iCAF	SAV1
5.59E-102	0.300413765	1	0.999	9.57E-98	iCAF	COL6A2
8.12E-102	0.297801354	0.419	0.237	1.39E-97	iCAF	SESTD1
2.80E-101	0.307225602	0.272	0.118	4.79E-97	iCAF	ARL4D
2.84E-101	0.26274719	0.325	0.158	4.86E-97	iCAF	EHBP1
5.03E-101	0.328935674	0.767	0.653	8.60E-97	iCAF	DDAH2
8.57E-100	0.289457146	0.536	0.336	1.47E-95	iCAF	JDP2
9.02E-98	0.353132513	0.477	0.312	1.54E-93	iCAF	PXDC1
4.13E-96	0.294615337	0.89	0.861	7.06E-92	iCAF	RNH1
1.72E-95	0.272608454	0.394	0.221	2.94E-91	iCAF	SQOR
7.06E-95	0.253876952	0.614	0.416	1.21E-90	iCAF	CYGB
4.45E-94	0.645771388	0.611	0.514	7.62E-90	iCAF	ICAM1
1.23E-93	0.355888851	0.395	0.217	2.11E-89	iCAF	LXN
1.19E-92	0.850945989	0.606	0.563	2.03E-88	iCAF	APOE
1.47E-92	0.288713527	0.355	0.19	2.52E-88	iCAF	AMOTL2
3.02E-92	0.296988358	0.475	0.291	5.17E-88	iCAF	NPDC1
3.77E-92	0.314915733	0.84	0.775	6.45E-88	iCAF	SDCBP
6.12E-92	0.29081683	0.435	0.253	1.05E-87	iCAF	NAV1
6.43E-92	0.277245829	0.449	0.273	1.10E-87	iCAF	ALDH9A1
8.31E-92	0.560252984	0.289	0.145	1.42E-87	iCAF	FMO2
2.50E-90	0.370343707	0.958	0.893	4.27E-86	iCAF	LY6E
2.86E-90	0.288317671	0.468	0.288	4.88E-86	iCAF	PLSCR4
3.24E-88	0.28944426	0.325	0.166	5.54E-84	iCAF	HMCN1
3.28E-87	0.30948075	0.497	0.321	5.60E-83	iCAF	PBX1
8.76E-87	0.308796273	0.38	0.21	1.50E-82	iCAF	SPON1
1.91E-86	0.395320102	0.688	0.547	3.26E-82	iCAF	TWIST1
2.75E-86	0.299963628	0.767	0.667	4.71E-82	iCAF	TNFRSF1A
1.04E-85	0.257182471	0.386	0.223	1.78E-81	iCAF	C15orf61
1.65E-85	0.313282774	0.745	0.587	2.83E-81	iCAF	HSPG2
5.97E-85	0.303110333	0.598	0.431	1.02E-80	iCAF	KDSR
2.07E-83	0.269249869	0.486	0.31	3.53E-79	iCAF	AZI2
4.40E-83	0.298608354	0.306	0.155	7.52E-79	iCAF	ZBTB16
1.36E-82	0.312597498	0.388	0.233	2.33E-78	iCAF	VSIR
1.54E-82	0.298398857	0.67	0.539	2.64E-78	iCAF	CPQ
3.82E-82	0.412538668	0.666	0.525	6.53E-78	iCAF	SLIT3
8.40E-82	0.257927833	0.999	1	1.44E-77	iCAF	RPL37
1.58E-79	0.269735987	0.252	0.117	2.69E-75	iCAF	ALDH1A3
5.75E-79	0.256234731	0.324	0.176	9.84E-75	iCAF	CDKN2C
7.95E-79	0.354419396	0.649	0.533	1.36E-74	iCAF	METRNL
1.38E-78	0.307767268	1	1	2.35E-74	iCAF	MT-RNR2
2.23E-77	0.49784546	0.961	0.942	3.81E-73	iCAF	GADD45B
5.43E-77	0.276056767	0.76	0.66	9.29E-73	iCAF	PGRMC1
6.87E-77	0.431871583	0.679	0.595	1.17E-72	iCAF	SMOC2
8.37E-77	0.303373729	0.466	0.296	1.43E-72	iCAF	MSX1
1.91E-76	0.254904963	0.997	0.996	3.26E-72	iCAF	RPS29
2.75E-76	0.320508055	0.378	0.22	4.71E-72	iCAF	MMP19
3.10E-76	0.285328065	0.999	0.998	5.31E-72	iCAF	MT-RNR1
3.47E-76	0.494975252	0.721	0.617	5.93E-72	iCAF	COL14A1
4.64E-76	0.518450099	0.873	0.85	7.93E-72	iCAF	CYR61
1.67E-75	0.250453828	0.399	0.238	2.86E-71	iCAF	SRGAP1
8.67E-75	0.357394379	0.31	0.174	1.48E-70	iCAF	INSIG1
3.24E-74	0.320531929	0.287	0.152	5.54E-70	iCAF	FAM43A
9.76E-73	0.288214847	0.933	0.865	1.67E-68	iCAF	NUPR1
1.52E-72	0.264357524	0.546	0.385	2.60E-68	iCAF	CD47
2.01E-72	0.400470932	0.703	0.624	3.44E-68	iCAF	GLUL
8.16E-72	0.443049425	0.604	0.467	1.39E-67	iCAF	ID2
1.01E-70	0.45430151	0.764	0.663	1.73E-66	iCAF	MYC
6.23E-70	0.442339912	0.959	0.953	1.07E-65	iCAF	CEBPB
6.37E-70	0.250735645	0.402	0.25	1.09E-65	iCAF	ANTXR2
2.03E-68	0.584088023	0.275	0.153	3.47E-64	iCAF	GADD45G
3.05E-68	0.269749368	0.757	0.656	5.21E-64	iCAF	RBMS1
6.15E-68	0.343143335	0.96	0.923	1.05E-63	iCAF	PNRC1
9.53E-68	0.453720392	0.701	0.634	1.63E-63	iCAF	AKAP12
4.04E-67	0.293142904	0.474	0.316	6.91E-63	iCAF	CSF1
1.24E-66	0.339407681	0.911	0.877	2.12E-62	iCAF	AHNAK
1.06E-65	0.430768144	0.331	0.229	1.81E-61	iCAF	NR2F1
4.74E-65	0.252663247	0.892	0.824	8.11E-61	iCAF	NFIC
4.23E-64	0.342943236	0.664	0.584	7.23E-60	iCAF	GGT5
1.87E-63	0.41811602	0.471	0.324	3.20E-59	iCAF	CITED2
2.96E-63	0.272622621	0.842	0.751	5.05E-59	iCAF	CD44
6.01E-63	0.260961991	0.403	0.254	1.03E-58	iCAF	ARRDC3
5.33E-62	0.284282886	0.718	0.749	9.12E-58	iCAF	GAS6
1.42E-60	0.509695758	0.586	0.479	2.43E-56	iCAF	MAFB
1.72E-59	0.385171739	0.984	0.965	2.93E-55	iCAF	EGR1
2.25E-58	0.251486042	0.715	0.617	3.84E-54	iCAF	FAM3C
3.90E-58	0.52483865	0.712	0.681	6.68E-54	iCAF	EIF4A3
6.12E-56	0.443246377	0.843	0.828	1.05E-51	iCAF	IRF1
8.72E-56	0.267970852	0.322	0.192	1.49E-51	iCAF	SEMA4A
8.37E-55	0.407803914	1	1	1.43E-50	iCAF	FTH1
1.18E-53	0.257528839	0.628	0.549	2.02E-49	iCAF	ANXA4
4.48E-51	0.250419054	0.689	0.577	7.66E-47	iCAF	SSPN
1.63E-50	0.276427018	0.299	0.185	2.79E-46	iCAF	CREB5
5.67E-50	0.253666782	0.538	0.402	9.69E-46	iCAF	PIK3R1
1.03E-49	0.285471454	0.56	0.439	1.77E-45	iCAF	B4GALT1
1.81E-49	0.33419176	0.807	0.764	3.09E-45	iCAF	EMP3
9.64E-49	0.312421035	0.695	0.632	1.65E-44	iCAF	KLF10
1.10E-47	0.266109657	0.366	0.241	1.88E-43	iCAF	NABP1
1.69E-46	0.352962334	0.981	0.966	2.89E-42	iCAF	FOSB
1.89E-46	0.54135595	0.964	0.954	3.24E-42	iCAF	IER2
2.05E-44	0.328510856	0.433	0.314	3.51E-40	iCAF	ELMSAN1
4.68E-44	0.277494013	0.252	0.153	8.00E-40	iCAF	ITPKC
4.48E-43	0.301273757	0.553	0.454	7.67E-39	iCAF	ABL2
1.24E-42	0.281216694	0.762	0.714	2.12E-38	iCAF	NFKBIZ
5.81E-41	0.37027568	0.798	0.826	9.93E-37	iCAF	SRSF7
1.18E-39	0.273928807	0.632	0.547	2.02E-35	iCAF	WTAP
4.32E-39	0.311086008	0.466	0.361	7.39E-35	iCAF	ERRFI1
1.08E-38	0.275190282	0.4	0.286	1.85E-34	iCAF	SLC20A1
4.31E-38	0.275164449	0.999	0.992	7.37E-34	iCAF	JUN
1.15E-37	0.413625522	0.425	0.309	1.97E-33	iCAF	MT1M
3.92E-34	0.507945502	0.799	0.815	6.70E-30	iCAF	IER3
2.64E-32	0.560738233	0.942	0.939	4.51E-28	iCAF	MT2A
1.21E-31	0.432543388	0.595	0.61	2.06E-27	iCAF	CCL2
9.87E-31	0.310022024	0.858	0.841	1.69E-26	iCAF	CTGF
1.34E-29	0.313337865	0.523	0.563	2.29E-25	iCAF	TNFAIP6
2.82E-28	0.37619907	0.265	0.177	4.82E-24	iCAF	MT1A
2.80E-26	0.333248539	0.433	0.37	4.79E-22	iCAF	TUBB2A
7.19E-26	0.262497677	0.585	0.487	1.23E-21	iCAF	ANGPTL4
6.25E-25	0.315070611	0.769	0.787	1.07E-20	iCAF	GEM
6.30E-15	0.357437317	0.288	0.223	1.08E-10	iCAF	G0S2
1.05E-08	0.53263089	0.46	0.511	0.000178895	iCAF	IGKC
0.000920761	0.494170917	0.268	0.268	1	iCAF	IGLC2
0	3.115118598	0.86	0.095	0	vCAF	MYH11
0	2.535097805	0.595	0.029	0	vCAF	RERGL
0	2.481143665	0.978	0.578	0	vCAF	ADIRF
0	2.369152951	0.987	0.766	0	vCAF	ACTA2
0	2.070790135	0.771	0.133	0	vCAF	BCAM
0	1.908553161	0.943	0.339	0	vCAF	MCAM
0	1.863564993	0.993	0.871	0	vCAF	TAGLN
0	1.794719139	0.99	0.8	0	vCAF	SPARCL1
0	1.785825442	0.995	0.924	0	vCAF	MYL9
0	1.759666229	0.997	0.979	0	vCAF	DSTN
0	1.720919413	0.908	0.434	0	vCAF	CSRP2
0	1.718915287	0.877	0.22	0	vCAF	TINAGL1
0	1.716810113	0.8	0.195	0	vCAF	PPP1R14A
0	1.712207045	0.848	0.442	0	vCAF	ADAMTS1
0	1.665051881	0.914	0.569	0	vCAF	CRYAB
0	1.587694283	0.472	0.04	0	vCAF	ACTG2
0	1.567773614	0.727	0.152	0	vCAF	PLN
0	1.504997076	0.99	0.747	0	vCAF	SOD3
0	1.476344551	0.989	0.862	0	vCAF	S100A4
0	1.460506712	0.892	0.622	0	vCAF	CSRP1
0	1.459735826	0.881	0.454	0	vCAF	LBH
0	1.44983253	0.596	0.082	0	vCAF	WFDC1
0	1.445959564	0.932	0.566	0	vCAF	MYLK
0	1.418916242	0.768	0.178	0	vCAF	PTP4A3
0	1.386489171	0.558	0.071	0	vCAF	SORBS2
0	1.356612599	0.731	0.233	0	vCAF	LMOD1
0	1.352881695	0.788	0.449	0	vCAF	PHLDA2
0	1.337410905	0.788	0.371	0	vCAF	CRIP1
0	1.300429426	0.659	0.227	0	vCAF	NET1
0	1.286117239	0.998	0.891	0	vCAF	C11orf96
0	1.285164532	0.994	0.921	0	vCAF	TPM2
0	1.278232239	0.829	0.417	0	vCAF	JAG1
0	1.272596683	0.56	0.153	0	vCAF	CNN1
0	1.240755206	0.838	0.354	0	vCAF	PDGFA
0	1.240692487	0.968	0.584	0	vCAF	A2M
0	1.235694135	0.878	0.495	0	vCAF	CRIP2
0	1.214001271	0.896	0.38	0	vCAF	NDUFA4L2
0	1.213288259	0.986	0.79	0	vCAF	CAV1
0	1.183765924	0.754	0.239	0	vCAF	NTRK2
0	1.178933151	0.633	0.155	0	vCAF	MAP3K7CL
0	1.177852465	0.456	0.088	0	vCAF	SNCG
0	1.157101555	0.658	0.161	0	vCAF	RCAN2
0	1.155052884	0.924	0.482	0	vCAF	NOTCH3
0	1.149981715	0.979	0.796	0	vCAF	COL18A1
0	1.146545127	0.827	0.475	0	vCAF	ID4
0	1.144027418	0.693	0.218	0	vCAF	PPP1R12B
0	1.143509412	0.743	0.267	0	vCAF	C1QTNF1
0	1.120270729	0.981	0.892	0	vCAF	MFGE8
0	1.113146533	0.899	0.664	0	vCAF	ACTN4
0	1.106435061	0.809	0.294	0	vCAF	MEF2C
0	1.099055141	0.485	0.117	0	vCAF	AVPR1A
0	1.097314988	0.833	0.465	0	vCAF	MAP3K20
0	1.09457135	0.896	0.678	0	vCAF	LPP
0	1.056930893	0.827	0.468	0	vCAF	NUDT4
0	1.052973969	0.937	0.702	0	vCAF	TSC22D1
0	1.049195659	0.678	0.179	0	vCAF	EFHD1
0	1.043647151	0.584	0.176	0	vCAF	NRARP
0	1.032251268	0.814	0.486	0	vCAF	CAV2
0	0.978946042	0.787	0.377	0	vCAF	PTK2
0	0.976906748	0.949	0.831	0	vCAF	CAVIN3
0	0.975384769	0.919	0.825	0	vCAF	CD151
0	0.975320098	0.701	0.25	0	vCAF	TBX2
0	0.974021488	0.481	0.036	0	vCAF	CASQ2
0	0.967674142	0.481	0.08	0	vCAF	SYNM
0	0.96605573	0.931	0.727	0	vCAF	PPP1R12A
0	0.96342299	0.715	0.263	0	vCAF	PGF
0	0.95832715	0.65	0.223	0	vCAF	FADS3
0	0.95630647	0.745	0.412	0	vCAF	ZFHX3
0	0.95486833	0.986	0.952	0	vCAF	YBX3
0	0.954473304	1	0.999	0	vCAF	PTMA
0	0.94804194	0.966	0.689	0	vCAF	NR2F2
0	0.935161192	0.932	0.694	0	vCAF	MAP1B
0	0.932858128	0.818	0.451	0	vCAF	EPAS1
0	0.931935975	0.654	0.178	0	vCAF	GJA4
0	0.923021143	0.374	0.074	0	vCAF	FABP4
0	0.917241076	0.517	0.087	0	vCAF	AOC3
0	0.905236495	0.673	0.312	0	vCAF	SYNE2
0	0.90390361	0.615	0.147	0	vCAF	ESAM
0	0.902793196	0.598	0.28	0	vCAF	WTIP
0	0.890694802	0.461	0.06	0	vCAF	HRH2
0	0.889354017	0.947	0.844	0	vCAF	FLNA
0	0.881128012	0.668	0.409	0	vCAF	FAM107B
0	0.880924007	0.619	0.213	0	vCAF	ISYNA1
0	0.876350278	0.555	0.11	0	vCAF	GPRC5C
0	0.874511438	0.757	0.43	0	vCAF	UBA2
0	0.863297468	0.837	0.692	0	vCAF	CYCS
0	0.859647852	0.55	0.157	0	vCAF	FAM129A
0	0.859110435	0.543	0.154	0	vCAF	CCDC3
0	0.851899142	0.488	0.063	0	vCAF	FHL5
0	0.849042606	0.857	0.635	0	vCAF	ROCK1
0	0.83897604	0.589	0.139	0	vCAF	CDH6
0	0.834005793	1	0.975	0	vCAF	IGFBP7
0	0.830664252	0.732	0.394	0	vCAF	GUCY1A3
0	0.825934973	0.581	0.197	0	vCAF	KIAA0040
0	0.817245803	0.591	0.209	0	vCAF	TBC1D1
0	0.804224063	0.612	0.256	0	vCAF	FILIP1
0	0.789996027	0.541	0.186	0	vCAF	MRGPRF
0	0.788054875	0.711	0.403	0	vCAF	OAZ2
0	0.786864712	1	0.998	0	vCAF	CALD1
0	0.782702302	0.542	0.125	0	vCAF	PARM1
0	0.780761598	0.518	0.131	0	vCAF	KLHL23
0	0.779580364	0.754	0.546	0	vCAF	ARPC1A
0	0.778641532	0.629	0.236	0	vCAF	MGLL
0	0.771108862	0.853	0.684	0	vCAF	PDLIM1
0	0.76965102	0.539	0.123	0	vCAF	LGI4
0	0.769607107	0.732	0.486	0	vCAF	UTRN
0	0.763314253	0.6	0.213	0	vCAF	MRVI1
0	0.762007583	0.54	0.142	0	vCAF	SORT1
0	0.759590629	0.588	0.229	0	vCAF	MTHFD2
0	0.748226348	0.69	0.41	0	vCAF	C9orf3
0	0.748106486	0.869	0.577	0	vCAF	EPS8
0	0.734750854	0.552	0.155	0	vCAF	CLMN
0	0.73430476	0.55	0.189	0	vCAF	PDE5A
0	0.734112424	0.514	0.104	0	vCAF	ITGA7
0	0.731355236	0.989	0.946	0	vCAF	MGST3
0	0.726809542	0.737	0.485	0	vCAF	MSRB3
0	0.72540472	0.365	0.066	0	vCAF	C2orf40
0	0.719919168	0.899	0.708	0	vCAF	STOM
0	0.716945656	0.422	0.051	0	vCAF	KCNAB1
0	0.716239006	0.495	0.123	0	vCAF	LINGO1
0	0.714335135	1	0.999	0	vCAF	MYL6
0	0.705480159	0.69	0.479	0	vCAF	CCDC107
0	0.700698308	0.555	0.219	0	vCAF	MAPRE2
0	0.69470195	0.424	0.053	0	vCAF	SGCA
0	0.687901883	0.687	0.417	0	vCAF	RBPMS
0	0.684049812	0.408	0.067	0	vCAF	NRGN
0	0.682421757	0.546	0.189	0	vCAF	RASL12
0	0.682205199	0.991	0.962	0	vCAF	Sep.07
0	0.661483133	0.483	0.132	0	vCAF	RASL11A
0	0.654736791	0.429	0.09	0	vCAF	KCNMB1
0	0.643376702	0.733	0.536	0	vCAF	WDR1
0	0.627956075	0.415	0.088	0	vCAF	AKAP1
0	0.623574641	0.433	0.085	0	vCAF	NFASC
0	0.620769929	0.398	0.062	0	vCAF	CAP2
0	0.613830794	0.393	0.069	0	vCAF	OR51E1
0	0.610411549	0.948	0.858	0	vCAF	SH3BGRL
0	0.606630395	0.334	0.031	0	vCAF	LRRC10B
0	0.595350614	0.532	0.169	0	vCAF	COX4I2
0	0.592440395	0.445	0.121	0	vCAF	PDE3A
0	0.577185869	0.428	0.103	0	vCAF	LAMA5
0	0.516585935	0.302	0.034	0	vCAF	SPEG
0	0.491796595	0.269	0.022	0	vCAF	SBSPON
0	0.484815497	0.275	0.02	0	vCAF	SUSD5
0	0.48135208	0.284	0.025	0	vCAF	KCNA5
0	0.458645531	0.258	0.018	0	vCAF	MYOCD
4.94065645841247e-324	0.589314805	0.998	0.979	8.44901660953116e-320	vCAF	CALM2
9.88131291682493e-324	0.704525836	0.591	0.272	1.68980332190623e-319	vCAF	PHLDB2
1.82804288961261e-322	0.692674051	0.611	0.235	3.12613614552653e-318	vCAF	ANGPT2
2.42586232108052e-321	0.482350617	0.37	0.076	4.1484671552798e-317	vCAF	CACNA1H
4.09580420402393e-321	0.432726042	0.299	0.043	7.00423476930133e-317	vCAF	NRIP2
6.5414291509381e-321	0.457471583	0.302	0.048	1.11864979910193e-316	vCAF	HACD1
3.29146533259438e-320	0.784538431	0.598	0.249	5.62873486526966e-316	vCAF	SYNPO2
4.73759547797171e-320	0.516311913	0.372	0.079	8.10176202687943e-316	vCAF	ITGA3
5.65290149345721e-319	0.415115437	0.275	0.034	9.66702684396117e-315	vCAF	GPR20
6.25637797657e-318	0.548284074	0.378	0.092	1.06990319777324e-313	vCAF	TTLL7
1.0281901342473e-317	0.660655947	0.968	0.877	1.75830794857631e-313	vCAF	IFITM2
1.41047868951609e-315	0.733877435	0.516	0.209	2.41205960694147e-311	vCAF	CRIM1
7.83444138520727e-313	0.44580975	0.287	0.04	0.00E+00	vCAF	LDB3
1.53381310982943e-310	0.485752133	0.352	0.072	2.62E-306	vCAF	PCDH1
9.8202726145022e-310	0.600817759	0.513	0.249	1.68E-305	vCAF	MOB2
6.83E-298	0.449778962	0.266	0.035	1.17E-293	vCAF	NPY1R
7.36E-297	0.657124692	0.574	0.284	1.26E-292	vCAF	ATP2B4
1.07E-294	0.756623918	0.669	0.315	1.83E-290	vCAF	Sep.04
1.50E-292	0.796870966	0.608	0.29	2.57E-288	vCAF	LTBP1
3.70E-291	0.563527015	0.406	0.12	6.33E-287	vCAF	NTN4
6.58E-289	0.600069153	0.442	0.138	1.12E-284	vCAF	LGALSL
5.88E-288	0.756867605	0.528	0.218	1.01E-283	vCAF	FOXC1
2.80E-287	0.508655002	0.418	0.125	4.79E-283	vCAF	SNTA1
1.31E-286	0.529587022	0.376	0.105	2.25E-282	vCAF	SORBS1
1.32E-285	0.642443381	0.571	0.238	2.26E-281	vCAF	COBLL1
1.25E-283	0.594624841	0.48	0.155	2.15E-279	vCAF	SERPINI1
5.92E-281	0.395142033	0.274	0.042	1.01E-276	vCAF	MYOM1
6.12E-280	0.590151263	0.681	0.485	1.05E-275	vCAF	KANK2
9.79E-274	0.441102942	0.32	0.065	1.67E-269	vCAF	PPM1L
6.13E-271	0.603806751	0.535	0.262	1.05E-266	vCAF	CBX6
1.03E-270	0.510750932	0.409	0.131	1.76E-266	vCAF	DACT3
8.79E-269	0.702322558	0.912	0.68	1.50E-264	vCAF	HES4
6.79E-261	0.619372461	0.654	0.397	1.16E-256	vCAF	TNS1
1.33E-260	0.56968721	0.707	0.525	2.27E-256	vCAF	EHD2
8.89E-259	0.857459086	0.527	0.212	1.52E-254	vCAF	FAM241A
5.74E-255	0.580885586	0.932	0.82	9.81E-251	vCAF	ARPC5
8.33E-254	0.693897383	0.96	0.848	1.42E-249	vCAF	BTG1
9.81E-252	0.458287067	0.334	0.079	1.68E-247	vCAF	ANKRD29
1.97E-251	0.521036928	0.271	0.047	3.37E-247	vCAF	ACAN
8.38E-251	0.739929111	0.658	0.339	1.43E-246	vCAF	FRZB
7.06E-246	0.645220067	0.378	0.116	1.21E-241	vCAF	HSPA2
1.86E-245	0.434241488	0.306	0.067	3.17E-241	vCAF	NPNT
1.16E-244	0.505916748	0.458	0.159	1.99E-240	vCAF	FOXC2
2.25E-242	0.502053411	0.431	0.174	3.84E-238	vCAF	HSDL2
3.47E-242	0.841150959	0.418	0.135	5.93E-238	vCAF	APOLD1
1.84E-241	0.55547512	0.466	0.185	3.15E-237	vCAF	FRMD4A
4.25E-241	0.692326541	0.999	0.988	7.27E-237	vCAF	HSPB1
6.07E-241	0.692279249	0.989	0.899	1.04E-236	vCAF	TPM1
7.67E-241	0.656434233	0.773	0.508	1.31E-236	vCAF	SLIT3
1.85E-240	0.601220072	0.413	0.195	3.16E-236	vCAF	SLMAP
4.47E-239	0.47970452	0.4	0.124	7.65E-235	vCAF	HEY2
2.10E-236	0.518824983	0.49	0.217	3.60E-232	vCAF	ABTB1
3.56E-236	0.592741061	0.459	0.165	6.08E-232	vCAF	INPP4B
5.85E-235	0.481763723	0.427	0.143	1.00E-230	vCAF	CSPG4
7.12E-234	0.504466663	0.853	0.761	1.22E-229	vCAF	SBDS
1.71E-232	0.45125768	0.305	0.07	2.92E-228	vCAF	GPR4
2.02E-229	0.404740182	0.299	0.073	3.46E-225	vCAF	RBPMS2
3.79E-228	0.629271386	0.493	0.225	6.49E-224	vCAF	ETS2
9.03E-226	0.34905346	0.264	0.052	1.54E-221	vCAF	CDK18
1.57E-224	0.521902563	0.961	0.92	2.69E-220	vCAF	SELENOW
6.82E-224	0.50061155	0.999	0.993	1.17E-219	vCAF	DDX5
3.09E-223	0.562013689	0.582	0.27	5.29E-219	vCAF	ARHGAP29
4.64E-223	0.363443187	0.258	0.051	7.93E-219	vCAF	TNFAIP8L3
7.03E-223	0.423588373	0.352	0.111	1.20E-218	vCAF	MICAL1
1.15E-222	0.425672548	0.349	0.106	1.97E-218	vCAF	DMPK
1.24E-222	0.577460149	0.854	0.608	2.12E-218	vCAF	CD9
1.62E-222	0.476381498	0.389	0.13	2.78E-218	vCAF	FRY
1.66E-215	0.739978114	0.877	0.739	2.84E-211	vCAF	CDKN1A
5.53E-215	0.658004207	0.747	0.516	9.46E-211	vCAF	DKK3
8.90E-214	0.845538075	0.955	0.853	1.52E-209	vCAF	KLF2
5.23E-212	0.610365892	0.636	0.349	8.94E-208	vCAF	ARID5A
6.68E-212	0.649025837	0.934	0.879	1.14E-207	vCAF	NDUFA4
2.71E-211	0.529088533	0.888	0.777	4.63E-207	vCAF	TLN1
8.67E-211	0.654087418	0.451	0.174	1.48E-206	vCAF	CPM
2.42E-209	0.353267944	0.268	0.059	4.14E-205	vCAF	TRNP1
5.33E-209	0.521558047	0.776	0.65	9.12E-205	vCAF	PLS3
1.31E-208	0.678252466	0.416	0.158	2.25E-204	vCAF	ADRA2A
6.71E-206	0.536166933	0.699	0.393	1.15E-201	vCAF	RRAD
8.42E-206	0.58436721	0.839	0.597	1.44E-201	vCAF	COL14A1
5.95E-205	0.623611757	0.357	0.111	1.02E-200	vCAF	ADAMTS9
4.95E-204	0.527318325	0.453	0.176	8.47E-200	vCAF	FOXS1
1.15E-203	0.519958554	0.682	0.516	1.97E-199	vCAF	ROCK2
1.80E-201	0.503162375	0.478	0.212	3.08E-197	vCAF	HIP1
1.86E-199	0.45235072	0.92	0.868	3.18E-195	vCAF	COX7A2
3.39E-199	0.527791409	0.973	0.928	5.80E-195	vCAF	CAVIN1
6.44E-198	0.583639057	0.788	0.623	1.10E-193	vCAF	TUBA1C
6.82E-198	0.499931913	0.568	0.273	1.17E-193	vCAF	GUCY1B3
6.86E-195	0.411045848	0.374	0.125	1.17E-190	vCAF	NEURL1B
1.18E-194	0.436130203	0.979	0.949	2.02E-190	vCAF	SLC25A3
7.52E-194	0.681781936	0.936	0.802	1.29E-189	vCAF	BTG2
3.34E-190	0.412710539	0.372	0.155	5.71E-186	vCAF	CAMK2G
2.91E-189	0.480794229	0.785	0.672	4.98E-185	vCAF	ILK
2.73E-188	0.528413241	0.588	0.295	4.67E-184	vCAF	TPPP3
6.41E-187	0.35917462	0.369	0.133	1.10E-182	vCAF	ADAP2
1.14E-186	0.65078545	0.817	0.564	1.94E-182	vCAF	PDLIM3
2.51E-186	0.380456361	0.311	0.096	4.29E-182	vCAF	RASGRP2
3.36E-185	0.994332878	0.561	0.312	5.75E-181	vCAF	PDK4
9.77E-185	0.501312307	0.793	0.645	1.67E-180	vCAF	APLP2
8.73E-182	0.668862535	0.937	0.837	1.49E-177	vCAF	RHOB
4.78E-181	0.346330781	0.282	0.076	8.17E-177	vCAF	SLC8A1
6.37E-180	0.367182571	0.318	0.097	1.09E-175	vCAF	RCSD1
8.11E-180	0.549884127	0.691	0.431	1.39E-175	vCAF	FXYD1
8.98E-180	0.421350455	0.449	0.187	1.54E-175	vCAF	RERG
5.76E-177	0.426495366	0.451	0.228	9.84E-173	vCAF	CABIN1
3.13E-176	0.398583036	0.324	0.117	5.35E-172	vCAF	TMEM38B
7.11E-176	0.375046124	0.422	0.172	1.22E-171	vCAF	GJC1
8.39E-176	0.478700464	0.444	0.226	1.43E-171	vCAF	MAP7D3
1.58E-174	0.37156337	1	1	2.70E-170	vCAF	RPS7
9.56E-174	0.639763579	0.904	0.75	1.63E-169	vCAF	FILIP1L
1.21E-173	0.496836521	0.562	0.335	2.06E-169	vCAF	NBEAL1
6.75E-173	0.511548369	0.505	0.271	1.15E-168	vCAF	RABGAP1
3.88E-172	0.448740996	0.416	0.195	6.64E-168	vCAF	SLC25A4
3.83E-171	0.384167129	0.379	0.163	6.54E-167	vCAF	HIGD1B
1.09E-168	1.03642661	0.503	0.297	1.86E-164	vCAF	MT1M
4.74E-167	0.455350952	0.543	0.277	8.11E-163	vCAF	ARHGEF7
1.23E-166	0.475619897	0.445	0.218	2.11E-162	vCAF	STK38L
4.09E-165	0.340864434	1	1	6.99E-161	vCAF	FAU
5.32E-165	0.48420837	0.766	0.652	9.10E-161	vCAF	VCL
6.80E-164	0.42719294	0.996	0.981	1.16E-159	vCAF	CALM1
2.00E-163	0.487142561	0.586	0.338	3.42E-159	vCAF	VASP
2.38E-163	0.678117153	0.857	0.754	4.07E-159	vCAF	CRISPLD2
5.75E-162	0.507617444	0.685	0.544	9.83E-158	vCAF	PDLIM5
2.17E-161	0.527926375	0.876	0.77	3.71E-157	vCAF	H2AFZ
6.66E-161	0.379066301	1	0.999	1.14E-156	vCAF	H3F3B
3.67E-160	0.836359058	0.976	0.939	6.27E-156	vCAF	GADD45B
5.86E-160	0.462581945	0.874	0.74	1.00E-155	vCAF	TGFB1I1
4.93E-159	0.428071875	1	1	8.43E-155	vCAF	ACTB
2.38E-158	0.435477699	0.539	0.275	4.08E-154	vCAF	EDNRA
8.41E-158	0.326768493	0.262	0.073	1.44E-153	vCAF	ATP1B2
2.32E-157	0.397271236	0.683	0.591	3.96E-153	vCAF	CHURC1
8.91E-157	0.432220944	0.405	0.193	1.52E-152	vCAF	RAP2A
1.15E-156	0.321858514	0.278	0.094	1.96E-152	vCAF	INPP5A
1.19E-156	0.405557998	0.974	0.936	2.04E-152	vCAF	EIF4A2
3.31E-156	0.386200235	0.94	0.902	5.66E-152	vCAF	COX6A1
2.51E-154	0.39770999	0.589	0.462	4.30E-150	vCAF	SORBS3
5.71E-154	0.370363388	0.313	0.128	9.76E-150	vCAF	VPS13D
3.04E-152	0.440557809	0.555	0.35	5.19E-148	vCAF	TUSC1
5.58E-152	0.429710146	0.486	0.238	9.54E-148	vCAF	ARHGEF17
2.49E-150	0.3256512	0.298	0.102	4.26E-146	vCAF	C1QTNF2
5.54E-150	0.457020594	0.928	0.781	9.48E-146	vCAF	PLAC9
6.45E-150	0.297308511	0.273	0.084	1.10E-145	vCAF	SYNGR2
1.37E-149	0.44634996	0.421	0.185	2.34E-145	vCAF	ENPEP
7.44E-149	0.398414395	0.337	0.138	1.27E-144	vCAF	AP000892.3
1.36E-148	0.664960542	0.971	0.918	2.33E-144	vCAF	ATF3
2.50E-147	0.379109226	0.319	0.118	4.28E-143	vCAF	DMD
3.67E-147	0.413143653	0.78	0.71	6.27E-143	vCAF	ANXA6
7.97E-145	0.301593508	0.255	0.08	1.36E-140	vCAF	TACC2
1.20E-144	0.481284797	0.823	0.714	2.05E-140	vCAF	KLF9
1.80E-143	0.425540628	0.479	0.25	3.08E-139	vCAF	ADCY3
1.30E-142	0.350570104	0.312	0.125	2.23E-138	vCAF	ADAMTS10
1.61E-142	0.33781288	0.302	0.11	2.75E-138	vCAF	ATP8B1
1.12E-141	0.361682585	0.409	0.217	1.91E-137	vCAF	SMIM12
1.89E-140	0.406357054	0.387	0.18	3.23E-136	vCAF	KLF11
3.77E-140	0.411819866	0.473	0.259	6.44E-136	vCAF	ARHGAP10
4.99E-139	0.346358944	0.679	0.605	8.53E-135	vCAF	ANAPC16
1.22E-137	0.567605674	0.69	0.57	2.08E-133	vCAF	ATP1B3
9.49E-137	0.332825251	0.256	0.081	1.62E-132	vCAF	AMIGO2
9.98E-137	0.389263397	0.891	0.697	1.71E-132	vCAF	COL4A2
1.31E-135	0.400822416	0.401	0.188	2.24E-131	vCAF	DUSP8
2.32E-135	0.590573186	0.458	0.295	3.96E-131	vCAF	CREM
2.91E-133	0.381889619	0.573	0.423	4.98E-129	vCAF	MRPL32
5.07E-133	0.482899869	0.389	0.191	8.67E-129	vCAF	HSPB8
5.04E-132	0.41165998	0.353	0.151	8.62E-128	vCAF	ZBTB16
6.62E-132	0.46142029	0.53	0.304	1.13E-127	vCAF	MYLIP
3.19E-131	0.460267184	0.508	0.329	5.46E-127	vCAF	TOB1
9.97E-131	0.517551846	0.878	0.796	1.71E-126	vCAF	SERTAD1
1.41E-130	0.36004132	0.979	0.95	2.41E-126	vCAF	UQCRB
2.01E-129	0.356873666	0.799	0.71	3.43E-125	vCAF	UBXN1
2.74E-129	0.641993681	0.992	0.979	4.68E-125	vCAF	HSPA1B
3.61E-128	0.60037725	0.806	0.658	6.17E-124	vCAF	MYC
1.94E-126	0.480160699	0.581	0.456	3.31E-122	vCAF	PPP1R10
7.56E-126	0.394852061	0.781	0.7	1.29E-121	vCAF	EIF4B
7.99E-126	0.352852416	0.579	0.434	1.37E-121	vCAF	CAMTA1
1.03E-125	0.473629079	0.659	0.52	1.75E-121	vCAF	LITAF
1.79E-124	0.390558304	0.789	0.689	3.06E-120	vCAF	RRAS
3.06E-124	0.393692187	0.502	0.297	5.23E-120	vCAF	OSBPL1A
1.02E-123	0.323988129	0.999	0.995	1.74E-119	vCAF	EEF1D
4.72E-122	0.604745818	0.38	0.174	8.06E-118	vCAF	EGFL6
1.02E-121	0.441203064	0.54	0.349	1.74E-117	vCAF	FBLIM1
1.19E-121	0.499604494	0.613	0.473	2.03E-117	vCAF	NEXN
5.06E-121	0.385045816	0.378	0.194	8.65E-117	vCAF	SLC25A25
7.25E-121	0.382007483	0.839	0.645	1.24E-116	vCAF	IGFBP5
3.63E-120	0.343938586	0.448	0.228	6.21E-116	vCAF	OLFML2A
2.74E-119	0.361369611	0.349	0.154	4.69E-115	vCAF	ANGPT1
3.88E-119	0.473160869	0.81	0.722	6.63E-115	vCAF	SDC2
3.94E-119	0.35033989	0.982	0.954	6.73E-115	vCAF	HNRNPA1
9.27E-119	0.403413531	0.979	0.92	1.59E-114	vCAF	PNRC1
2.76E-118	0.435645605	0.421	0.245	4.72E-114	vCAF	HEXIM1
4.35E-117	0.34381983	0.797	0.721	7.45E-113	vCAF	SELENOK
1.21E-116	0.486363708	0.857	0.696	2.08E-112	vCAF	PHLDA1
1.31E-116	0.411020658	0.408	0.198	2.23E-112	vCAF	EDNRB
1.45E-116	0.389580822	0.927	0.871	2.48E-112	vCAF	SRSF3
2.24E-116	0.383035282	0.498	0.276	3.83E-112	vCAF	NDRG2
8.88E-116	0.403700957	0.766	0.656	1.52E-111	vCAF	TACC1
1.55E-115	0.429001963	0.578	0.353	2.65E-111	vCAF	ACKR3
6.06E-115	0.370915183	0.452	0.265	1.04E-110	vCAF	MEF2D
1.03E-114	0.393193093	0.918	0.829	1.77E-110	vCAF	TUBB4B
1.04E-114	0.520164373	0.998	0.989	1.78E-110	vCAF	JUNB
1.04E-114	0.659613952	0.575	0.405	1.78E-110	vCAF	ADAMTS4
5.01E-114	0.302780978	0.367	0.169	8.56E-110	vCAF	HEYL
7.50E-112	0.389911931	0.477	0.279	1.28E-107	vCAF	PLEKHH3
8.27E-111	0.345112538	0.857	0.792	1.41E-106	vCAF	CAP1
1.66E-110	0.304403903	0.317	0.151	2.84E-106	vCAF	PPP2R5A
1.75E-110	0.374780392	0.279	0.123	2.99E-106	vCAF	OPA3
9.13E-110	0.385403154	0.755	0.567	1.56E-105	vCAF	CHCHD10
3.02E-108	0.466854607	0.941	0.858	5.16E-104	vCAF	SOCS3
1.25E-107	0.400245508	0.91	0.802	2.14E-103	vCAF	ACTN1
1.80E-107	0.453823272	0.659	0.561	3.08E-103	vCAF	UBE2S
3.78E-107	0.340924679	0.746	0.661	6.47E-103	vCAF	KIF5B
5.39E-107	0.353626822	0.472	0.307	9.22E-103	vCAF	CTDSPL
1.69E-106	0.346506414	0.404	0.206	2.89E-102	vCAF	ENTPD1
5.06E-106	0.279250038	0.415	0.216	8.65E-102	vCAF	RNF152
6.75E-106	0.310682794	0.77	0.702	1.15E-101	vCAF	HNRNPH3
1.16E-105	0.3656595	0.726	0.62	1.98E-101	vCAF	MSN
5.82E-105	0.427219459	0.764	0.651	9.95E-101	vCAF	MIDN
1.15E-104	0.4362281	0.663	0.557	1.96E-100	vCAF	MAT2A
1.22E-104	0.313432851	0.871	0.832	2.09E-100	vCAF	ATP5B
1.70E-104	0.275301451	1	1	2.90E-100	vCAF	RPL3
1.98E-104	0.451608087	1	0.998	3.38E-100	vCAF	HSP90AB1
5.44E-104	0.329894699	0.421	0.259	9.30E-100	vCAF	CTBP2
1.52E-103	0.427965215	0.724	0.619	2.59E-99	vCAF	CSRNP1
2.64E-103	0.375354375	0.792	0.684	4.51E-99	vCAF	HCFC1R1
4.51E-103	0.322920859	0.409	0.227	7.72E-99	vCAF	HDAC5
5.03E-103	0.344241216	0.476	0.324	8.60E-99	vCAF	PICALM
5.60E-103	0.308213896	0.336	0.154	9.58E-99	vCAF	SYNPO
6.51E-103	0.29222306	0.748	0.542	1.11E-98	vCAF	TGFBI
6.80E-103	0.390442055	0.611	0.437	1.16E-98	vCAF	MPRIP
3.21E-102	0.387526153	0.666	0.531	5.48E-98	vCAF	PLP2
1.78E-101	0.275930686	0.288	0.131	3.05E-97	vCAF	HSPB2
2.13E-101	0.291293994	0.318	0.155	3.64E-97	vCAF	CDS2
4.30E-101	0.293156661	1	0.998	7.36E-97	vCAF	MT-ND1
4.94E-101	0.291609584	0.621	0.536	8.44E-97	vCAF	SYPL1
7.12E-101	0.39485924	0.433	0.251	1.22E-96	vCAF	ODC1
2.41E-100	0.37633046	0.47	0.264	4.12E-96	vCAF	EDIL3
6.06E-100	0.550774	0.999	0.996	1.04E-95	vCAF	HSPA1A
7.69E-100	0.301191733	0.317	0.141	1.32E-95	vCAF	PLCE1
2.98E-99	0.31099011	0.313	0.14	5.09E-95	vCAF	SLC7A2
1.33E-98	0.39673183	0.562	0.365	2.28E-94	vCAF	ETS1
5.86E-98	0.281231438	0.292	0.131	1.00E-93	vCAF	MKL2
6.11E-98	0.28605767	0.32	0.147	1.05E-93	vCAF	NOL3
9.12E-97	0.317181943	0.314	0.152	1.56E-92	vCAF	HIPK2
1.20E-96	0.801645173	0.328	0.167	2.04E-92	vCAF	MT1A
2.52E-96	0.369231637	0.869	0.772	4.31E-92	vCAF	DDX3X
7.66E-96	0.387714461	0.906	0.849	1.31E-91	vCAF	EIF5
6.35E-95	0.401369769	0.998	0.993	1.09E-90	vCAF	LMNA
2.82E-94	0.555714727	0.964	0.908	4.83E-90	vCAF	CEBPD
3.17E-94	0.307421243	1	0.998	5.42E-90	vCAF	MT-CYB
5.96E-94	0.302568685	0.341	0.168	1.02E-89	vCAF	DAAM2
9.01E-94	0.34736785	0.64	0.53	1.54E-89	vCAF	PKIG
2.22E-93	0.342708608	0.941	0.892	3.79E-89	vCAF	NCL
6.84E-93	0.308277857	0.387	0.235	1.17E-88	vCAF	CFL2
1.51E-92	0.302945235	0.353	0.193	2.59E-88	vCAF	INF2
1.59E-92	0.297611385	0.613	0.54	2.71E-88	vCAF	NPTN
5.16E-92	0.342019133	0.376	0.207	8.82E-88	vCAF	PTGIR
9.07E-92	0.420932112	0.976	0.947	1.55E-87	vCAF	PPP1R15A
1.42E-91	0.323370405	0.872	0.785	2.42E-87	vCAF	SLC25A5
3.02E-91	0.463448264	0.409	0.35	5.16E-87	vCAF	C12orf75
9.86E-91	0.697818607	0.471	0.344	1.69E-86	vCAF	ZNF331
2.40E-90	0.367194576	0.39	0.279	4.11E-86	vCAF	CCNH
3.54E-90	0.370761254	0.432	0.265	6.05E-86	vCAF	ERF
7.43E-90	0.287326149	0.778	0.708	1.27E-85	vCAF	CCT3
1.32E-89	0.29065894	0.353	0.192	2.26E-85	vCAF	EHBP1L1
1.82E-89	0.349018663	0.487	0.333	3.11E-85	vCAF	TMEM47
2.08E-89	0.295184569	0.971	0.935	3.55E-85	vCAF	ATP5G2
2.65E-89	0.370593918	0.463	0.284	4.54E-85	vCAF	MKNK2
5.10E-89	0.324752743	0.484	0.29	8.72E-85	vCAF	SPECC1
1.23E-88	0.297438948	0.738	0.686	2.11E-84	vCAF	IQGAP1
1.26E-88	0.366934581	0.624	0.427	2.15E-84	vCAF	ITGA1
2.61E-88	0.381326449	0.535	0.378	4.46E-84	vCAF	ZNF703
4.31E-88	0.28511831	0.922	0.891	7.37E-84	vCAF	YWHAQ
3.32E-87	0.304333294	0.713	0.635	5.68E-83	vCAF	ANP32B
6.39E-87	0.272750988	0.297	0.143	1.09E-82	vCAF	LIMS2
1.16E-86	0.368765168	0.495	0.32	1.98E-82	vCAF	SLCO3A1
1.65E-86	0.318576658	0.893	0.829	2.82E-82	vCAF	ATF4
2.30E-86	0.302513334	0.346	0.18	3.94E-82	vCAF	PDE1A
7.30E-86	0.265613408	0.594	0.542	1.25E-81	vCAF	MYO1C
7.74E-85	0.306180269	0.331	0.19	1.32E-80	vCAF	MAFK
1.13E-84	0.255980354	0.751	0.712	1.93E-80	vCAF	ATP5A1
2.59E-84	0.35847069	0.455	0.275	4.44E-80	vCAF	SYTL2
1.12E-83	0.278603658	0.773	0.727	1.92E-79	vCAF	JAK1
1.22E-83	0.328851625	0.348	0.195	2.09E-79	vCAF	FKBP5
1.65E-83	0.252427551	1	1	2.82E-79	vCAF	VIM
1.92E-83	0.264642104	1	0.999	3.28E-79	vCAF	MT-CO1
3.45E-83	0.264853882	0.993	0.982	5.90E-79	vCAF	PPIA
1.40E-82	0.277805826	0.37	0.222	2.39E-78	vCAF	PNPLA2
1.09E-81	0.356360731	0.498	0.334	1.87E-77	vCAF	LRRC32
2.20E-81	0.286722892	0.383	0.238	3.76E-77	vCAF	CDKN1B
2.66E-81	0.288557667	0.726	0.646	4.54E-77	vCAF	CYSTM1
2.75E-81	0.250688395	0.255	0.127	4.70E-77	vCAF	ENDOD1
2.91E-81	0.274917244	0.325	0.173	4.97E-77	vCAF	ARHGAP17
3.16E-81	0.365834842	0.97	0.922	5.41E-77	vCAF	NR4A1
5.91E-81	0.38334818	0.999	0.997	1.01E-76	vCAF	JUND
8.60E-81	0.295255795	0.76	0.712	1.47E-76	vCAF	H2AFJ
1.63E-80	0.273089926	0.359	0.208	2.80E-76	vCAF	PPP1R12C
1.71E-80	0.294083361	0.566	0.479	2.92E-76	vCAF	PPP1CB
1.85E-80	0.372252448	0.387	0.227	3.16E-76	vCAF	LDLR
2.23E-80	0.262366857	0.747	0.695	3.81E-76	vCAF	HNRNPM
6.29E-80	0.337334957	0.472	0.31	1.08E-75	vCAF	PCF11
7.45E-80	0.270140188	0.333	0.183	1.27E-75	vCAF	PCGF5
9.37E-80	0.297354071	0.996	0.99	1.60E-75	vCAF	DYNLL1
1.36E-79	0.261959206	0.328	0.182	2.32E-75	vCAF	ARHGEF25
4.03E-79	0.401525666	0.447	0.305	6.89E-75	vCAF	GTF2B
1.54E-78	0.376908454	0.634	0.57	2.64E-74	vCAF	NFIL3
2.53E-78	0.293849717	0.559	0.443	4.33E-74	vCAF	TRIM28
1.96E-77	0.301249907	0.681	0.598	3.34E-73	vCAF	PTEN
4.17E-77	0.298849842	0.368	0.215	7.13E-73	vCAF	ARHGAP42
1.53E-76	0.293232124	0.403	0.232	2.62E-72	vCAF	B3GNT2
2.24E-76	0.336227851	0.396	0.257	3.84E-72	vCAF	H2AFX
3.57E-75	0.353952668	0.661	0.58	6.11E-71	vCAF	ENAH
5.32E-75	0.291506289	0.495	0.37	9.10E-71	vCAF	RSU1
5.44E-75	0.343407325	0.328	0.17	9.30E-71	vCAF	SSTR2
5.78E-74	0.250248904	0.311	0.161	9.89E-70	vCAF	SEMA4C
2.22E-73	0.303607896	0.447	0.282	3.80E-69	vCAF	MXI1
1.19E-71	0.326806142	0.388	0.28	2.04E-67	vCAF	SEPHS2
1.36E-71	0.311248353	0.595	0.51	2.32E-67	vCAF	SYNE1
4.06E-71	0.290374154	0.703	0.636	6.95E-67	vCAF	YWHAH
5.72E-71	0.27893857	0.533	0.414	9.78E-67	vCAF	RBBP7
6.10E-71	0.28764601	0.83	0.779	1.04E-66	vCAF	KTN1
2.57E-70	0.274612597	0.76	0.696	4.39E-66	vCAF	EIF1B
3.05E-70	0.256828358	0.67	0.598	5.22E-66	vCAF	VAMP2
6.77E-70	0.322932744	0.504	0.355	1.16E-65	vCAF	AMD1
2.61E-69	0.367773935	0.862	0.728	4.46E-65	vCAF	RGS16
3.87E-69	0.30895434	0.583	0.514	6.62E-65	vCAF	FOSL2
5.00E-69	0.251501882	0.773	0.719	8.55E-65	vCAF	NDFIP1
5.07E-69	0.433632223	0.513	0.373	8.67E-65	vCAF	PLK2
6.46E-68	0.267017123	0.348	0.194	1.11E-63	vCAF	EGFLAM
6.61E-68	0.276852528	0.863	0.742	1.13E-63	vCAF	IER5L
8.63E-68	0.342551558	0.911	0.845	1.48E-63	vCAF	ARID5B
2.53E-67	0.26521591	0.437	0.314	4.32E-63	vCAF	OSBPL9
2.78E-67	0.293555533	0.435	0.287	4.75E-63	vCAF	NMD3
2.61E-66	0.330404758	0.524	0.429	4.46E-62	vCAF	CHD1
7.20E-66	0.257837697	0.715	0.658	1.23E-61	vCAF	TAX1BP1
1.22E-65	0.310435411	0.64	0.57	2.09E-61	vCAF	ATP1A1
1.93E-65	0.294979275	0.438	0.306	3.30E-61	vCAF	RASAL2
2.85E-65	0.269925529	0.626	0.553	4.88E-61	vCAF	AXL
1.78E-64	0.262915643	0.985	0.974	3.04E-60	vCAF	SLC25A6
1.91E-64	0.271065904	0.427	0.269	3.26E-60	vCAF	PRKG1
3.95E-64	0.273371203	0.381	0.265	6.76E-60	vCAF	SERTAD3
4.50E-63	0.250972032	0.367	0.241	7.70E-59	vCAF	CRTC3
1.21E-62	0.372978578	0.329	0.195	2.08E-58	vCAF	CKB
1.30E-62	0.257164656	0.358	0.232	2.22E-58	vCAF	PBXIP1
1.70E-62	0.25229076	0.346	0.22	2.91E-58	vCAF	CDK2AP2
1.87E-62	0.308396636	0.528	0.419	3.20E-58	vCAF	PLEKHO1
3.21E-62	0.294832194	0.477	0.34	5.49E-58	vCAF	ADGRA2
1.22E-61	0.256929786	0.638	0.571	2.09E-57	vCAF	NR3C1
2.91E-60	0.273097505	0.453	0.295	4.98E-56	vCAF	HAPLN3
1.08E-58	0.27581051	0.951	0.91	1.84E-54	vCAF	HNRNPU
7.02E-58	0.341921126	0.747	0.641	1.20E-53	vCAF	DNAJB4
9.71E-58	0.252763328	0.521	0.411	1.66E-53	vCAF	PPP2CB
5.61E-57	0.265614213	0.756	0.649	9.60E-53	vCAF	ZEB2
7.93E-57	0.260792273	0.521	0.422	1.36E-52	vCAF	COX17
6.43E-56	0.252541324	0.629	0.474	1.10E-51	vCAF	EBF1
7.83E-56	0.258529624	0.825	0.76	1.34E-51	vCAF	SRSF5
4.08E-55	0.266386704	0.407	0.29	6.97E-51	vCAF	PCSK7
6.59E-55	0.340484025	0.57	0.489	1.13E-50	vCAF	INTS6
7.14E-55	0.305049122	0.501	0.384	1.22E-50	vCAF	FAT1
2.38E-54	0.317794652	0.591	0.467	4.06E-50	vCAF	HLA-F
4.86E-53	0.25820639	0.875	0.821	8.30E-49	vCAF	SFPQ
5.00E-53	0.266508548	0.353	0.241	8.55E-49	vCAF	BCL6
8.33E-53	0.315412645	0.577	0.504	1.42E-48	vCAF	FHL1
3.43E-52	0.293517573	0.619	0.542	5.87E-48	vCAF	VASN
1.37E-51	0.293422254	0.537	0.404	2.35E-47	vCAF	FKBP4
5.70E-51	0.257529497	0.379	0.268	9.74E-47	vCAF	TRIM47
2.42E-50	0.286875215	0.653	0.585	4.14E-46	vCAF	UGCG
6.84E-50	0.270338271	0.363	0.232	1.17E-45	vCAF	PELI1
9.86E-50	0.285211088	0.733	0.674	1.69E-45	vCAF	DST
3.88E-49	0.253798172	0.54	0.399	6.63E-45	vCAF	PAWR
7.57E-49	0.342041668	0.994	0.993	1.29E-44	vCAF	JUN
3.03E-48	0.292165605	0.58	0.522	5.19E-44	vCAF	GBP2
7.50E-48	0.261580435	0.345	0.262	1.28E-43	vCAF	BTBD7
3.21E-46	0.53988968	0.7	0.587	5.49E-42	vCAF	CCL2
1.01E-44	0.263538819	0.61	0.502	1.72E-40	vCAF	RHOQ
1.59E-44	0.25225335	0.692	0.647	2.71E-40	vCAF	BRD2
1.88E-44	0.269718529	0.468	0.361	3.22E-40	vCAF	ARIH1
7.63E-44	0.349910923	0.59	0.49	1.31E-39	vCAF	ANGPTL4
1.67E-43	0.28813101	0.631	0.503	2.86E-39	vCAF	NR4A2
4.30E-42	0.253491188	0.722	0.67	7.35E-38	vCAF	H1FX
5.47E-40	0.35561547	0.977	0.972	9.36E-36	vCAF	DNAJA1
1.36E-37	0.266995735	0.432	0.307	2.32E-33	vCAF	NR4A3
4.92E-35	0.323942004	0.255	0.172	8.41E-31	vCAF	KRT18
1.20E-34	0.259044983	0.478	0.369	2.05E-30	vCAF	DDIT3
2.09E-31	0.408230626	0.341	0.236	3.58E-27	vCAF	IL6
1.85E-30	0.322373866	0.714	0.689	3.17E-26	vCAF	MT1E
5.30E-30	0.272688371	0.886	0.842	9.07E-26	vCAF	MYADM
4.60E-25	0.266702907	0.786	0.735	7.87E-21	vCAF	IER5
1.54E-19	0.267277916	0.476	0.462	2.63E-15	vCAF	MT1X
2.40E-18	0.54395241	0.604	0.571	4.10E-14	vCAF	HSPA6
1.94E-12	0.264312532	0.993	0.99	3.32E-08	vCAF	FOS
0	3.513887045	0.941	0.277	0	Pericyte	RGS5
0	2.403971581	0.976	0.384	0	Pericyte	NDUFA4L2
0	1.977180982	0.982	0.655	0	Pericyte	COL4A1
0	1.880650067	0.778	0.104	0	Pericyte	HIGD1B
0	1.791147533	0.807	0.136	0	Pericyte	COX4I2
0	1.746364734	0.988	0.688	0	Pericyte	COL4A2
0	1.636807384	0.833	0.195	0	Pericyte	CCDC102B
0	1.633297924	0.996	0.799	0	Pericyte	COL18A1
0	1.617196108	0.433	0.049	0	Pericyte	CD36
0	1.607951583	0.947	0.359	0	Pericyte	MCAM
0	1.532871172	0.815	0.256	0	Pericyte	ARHGDIB
0	1.509093577	0.777	0.174	0	Pericyte	GJA4
0	1.470508427	0.821	0.266	0	Pericyte	TPPP3
0	1.462517343	0.878	0.448	0	Pericyte	PLXDC1
0	1.447449408	0.871	0.302	0	Pericyte	MEF2C
0	1.42856302	0.936	0.711	0	Pericyte	UACA
0	1.421079733	0.876	0.422	0	Pericyte	MYO1B
0	1.396032594	0.838	0.258	0	Pericyte	PGF
0	1.386733605	0.867	0.393	0	Pericyte	ITGA1
0	1.370020923	0.877	0.608	0	Pericyte	CAMK2N1
0	1.364154695	0.879	0.364	0	Pericyte	PDGFA
0	1.362331686	1	0.976	0	Pericyte	IGFBP7
0	1.360121729	0.834	0.3	0	Pericyte	Sep.04
0	1.356815885	0.955	0.492	0	Pericyte	NOTCH3
0	1.338014208	0.812	0.247	0	Pericyte	TBX2
0	1.323534532	0.974	0.596	0	Pericyte	A2M
0	1.318936859	0.738	0.187	0	Pericyte	OLFML2A
0	1.292412934	0.786	0.219	0	Pericyte	ANGPT2
0	1.291006919	0.671	0.152	0	Pericyte	KCNJ8
0	1.262746737	0.981	0.764	0	Pericyte	LHFPL6
0	1.198607635	0.684	0.149	0	Pericyte	ENPEP
0	1.191645659	0.947	0.749	0	Pericyte	FILIP1L
0	1.135634408	0.709	0.133	0	Pericyte	GJC1
0	1.133406683	0.979	0.697	0	Pericyte	NR2F2
0	1.131939719	0.979	0.817	0	Pericyte	PDGFRB
0	1.116309352	0.975	0.828	0	Pericyte	CPE
0	1.088603345	0.688	0.178	0	Pericyte	RNF152
0	1.088134038	0.999	0.982	0	Pericyte	HLA-B
0	1.076934955	0.681	0.116	0	Pericyte	ADGRF5
0	1.066028459	0.924	0.578	0	Pericyte	EPS8
0	1.059162436	0.642	0.095	0	Pericyte	ADAP2
0	1.056430397	0.56	0.121	0	Pericyte	APOLD1
0	1.043792459	0.962	0.684	0	Pericyte	PHLDA1
0	1.042115382	0.648	0.178	0	Pericyte	ABCC9
0	1.026061279	0.711	0.208	0	Pericyte	PTP4A3
0	1.024154557	0.661	0.13	0	Pericyte	GMFG
0	1.022352576	0.704	0.427	0	Pericyte	MARCKSL1
0	1.01500267	0.73	0.411	0	Pericyte	CYGB
0	1.010509577	0.613	0.107	0	Pericyte	GUCY1A2
0	0.999289385	0.991	0.806	0	Pericyte	SPARCL1
0	0.997383514	0.83	0.384	0	Pericyte	PTK2
0	0.995243251	0.74	0.254	0	Pericyte	GUCY1B3
0	0.991410985	0.545	0.155	0	Pericyte	SERPINI1
0	0.989799884	0.593	0.16	0	Pericyte	CPM
0	0.973770517	0.604	0.123	0	Pericyte	CSPG4
0	0.957237918	0.627	0.183	0	Pericyte	NRARP
0	0.953477513	1	0.996	0	Pericyte	HLA-A
0	0.951146468	0.651	0.144	0	Pericyte	CDH6
0	0.947692777	0.807	0.397	0	Pericyte	OAZ2
0	0.936135107	0.746	0.265	0	Pericyte	TINAGL1
0	0.93151299	1	1	0	Pericyte	B2M
0	0.931092375	0.999	0.993	0	Pericyte	HLA-C
0	0.925275768	0.842	0.46	0	Pericyte	EPAS1
0	0.925038781	0.434	0.106	0	Pericyte	FJX1
0	0.922774356	0.583	0.197	0	Pericyte	C20orf27
0	0.912551134	0.959	0.75	0	Pericyte	PMEPA1
0	0.912151619	0.52	0.073	0	Pericyte	FAM162B
0	0.890773646	0.704	0.261	0	Pericyte	ARHGAP29
0	0.889220867	0.874	0.553	0	Pericyte	CHCHD10
0	0.878516328	0.609	0.15	0	Pericyte	INPP4B
0	0.864690265	0.666	0.241	0	Pericyte	CHN1
0	0.861478235	0.938	0.777	0	Pericyte	SLC25A5
0	0.856072229	0.728	0.228	0	Pericyte	PPP1R14A
0	0.851933362	0.57	0.18	0	Pericyte	S1PR3
0	0.834673778	0.646	0.269	0	Pericyte	ARHGEF7
0	0.827381428	0.541	0.176	0	Pericyte	FAM213A
0	0.822456729	0.944	0.683	0	Pericyte	HES4
0	0.806517214	0.74	0.342	0	Pericyte	ETS1
0	0.801277646	0.662	0.218	0	Pericyte	ARHGEF17
0	0.801140187	0.684	0.26	0	Pericyte	EDNRA
0	0.797345647	0.791	0.395	0	Pericyte	GUCY1A3
0	0.790784535	0.643	0.158	0	Pericyte	ESAM
0	0.78935553	0.684	0.294	0	Pericyte	SLCO3A1
0	0.785364126	0.934	0.709	0	Pericyte	STOM
0	0.779965768	0.357	0.022	0	Pericyte	TESC
0	0.77104695	0.542	0.151	0	Pericyte	AGRN
0	0.766920059	0.741	0.422	0	Pericyte	MPRIP
0	0.76474225	0.998	0.978	0	Pericyte	ITGB1
0	0.749144526	0.954	0.82	0	Pericyte	ARPC5
0	0.7375742	0.609	0.205	0	Pericyte	KIAA0040
0	0.726586919	0.544	0.14	0	Pericyte	KLHL23
0	0.726504735	0.645	0.255	0	Pericyte	NCK2
0	0.726259354	0.868	0.51	0	Pericyte	CRIP2
0	0.712737071	0.524	0.131	0	Pericyte	LINGO1
0	0.705552603	0.994	0.962	0	Pericyte	Sep.07
0	0.696209042	0.503	0.123	0	Pericyte	FAM13C
0	0.693200438	0.488	0.107	0	Pericyte	EPB41L1
0	0.679437887	0.544	0.171	0	Pericyte	SNRK
0	0.676205813	0.372	0.039	0	Pericyte	SCIN
0	0.671142207	0.43	0.051	0	Pericyte	TMEM74B
0	0.668305472	0.491	0.129	0	Pericyte	AVPR1A
0	0.651761662	0.423	0.088	0	Pericyte	ARHGAP26
0	0.649211901	0.31	0.035	0	Pericyte	LYPD1
0	0.648580388	0.481	0.116	0	Pericyte	NEURL1B
0	0.645138594	0.483	0.11	0	Pericyte	LZTS1
0	0.601581309	0.409	0.061	0	Pericyte	TRPC6
0	0.596316455	0.389	0.053	0	Pericyte	FRMD3
0	0.583140665	0.393	0.062	0	Pericyte	ARHGAP15
0	0.564408178	0.325	0.032	0	Pericyte	GABRD
0	0.539379582	0.31	0.029	0	Pericyte	P2RY14
4.94065645841247e-324	0.765815098	0.572	0.181	8.44901660953116e-320	Pericyte	MAP3K7CL
4.94065645841247e-324	0.732485522	0.916	0.737	8.44901660953116e-320	Pericyte	PPP1R12A
2.30241013815417e-318	0.763305446	0.548	0.169	3.93735157725744e-314	Pericyte	FOXS1
2.1096462990048e-314	0.711782226	0.497	0.135	3.60770613592811e-310	Pericyte	GPRC5C
6.78105506946165e-313	0.602768016	1	1	0.00E+00	Pericyte	PTMA
2.8712120913056e-310	0.424042586	0.304	0.038	4.91E-306	Pericyte	HTR1F
2.10E-306	0.615836191	0.505	0.143	3.60E-302	Pericyte	LGI4
2.77E-306	0.520013611	0.412	0.089	4.75E-302	Pericyte	RCSD1
1.28E-303	0.715497983	0.633	0.272	2.18E-299	Pericyte	SPECC1
2.30E-303	0.60770056	0.543	0.171	3.93E-299	Pericyte	CLMN
4.07E-303	0.689964115	0.622	0.241	6.96E-299	Pericyte	COBLL1
8.58E-303	0.648018321	0.454	0.125	1.47E-298	Pericyte	PLCE1
4.85E-302	0.694076397	0.797	0.524	8.30E-298	Pericyte	DLC1
6.84E-299	0.764822165	0.767	0.442	1.17E-294	Pericyte	HLA-F
2.01E-298	0.890185139	0.757	0.391	3.44E-294	Pericyte	CRIP1
1.37E-296	0.771680927	0.645	0.262	2.34E-292	Pericyte	FILIP1
2.18E-296	0.776349155	0.512	0.16	3.73E-292	Pericyte	FOXC2
1.29E-293	0.647380444	0.355	0.066	2.21E-289	Pericyte	DLX5
8.08E-291	0.729917284	0.498	0.147	1.38E-286	Pericyte	SSTR2
1.25E-286	0.754036609	0.588	0.213	2.14E-282	Pericyte	FAM241A
2.01E-285	0.601631798	0.504	0.153	3.43E-281	Pericyte	HEYL
9.12E-284	0.63231869	0.293	0.041	1.56E-279	Pericyte	LPL
4.48E-283	0.875827371	0.928	0.687	7.67E-279	Pericyte	BST2
9.59E-281	1.120841231	0.953	0.851	1.64E-276	Pericyte	THY1
2.25E-279	0.718421821	0.594	0.242	3.84E-275	Pericyte	NES
9.05E-279	0.654722606	0.442	0.142	1.55E-274	Pericyte	SLC12A2
2.41E-278	0.804563665	0.712	0.341	4.11E-274	Pericyte	FRZB
2.60E-276	0.512783309	0.42	0.109	4.44E-272	Pericyte	AFAP1L2
4.05E-275	0.695101088	0.558	0.225	6.92E-271	Pericyte	FXYD6
4.31E-273	0.621131481	0.535	0.185	7.36E-269	Pericyte	ANO1
1.22E-271	0.659982708	0.682	0.33	2.08E-267	Pericyte	VASP
1.52E-270	0.524908427	0.574	0.214	2.61E-266	Pericyte	EFHD1
7.67E-270	1.239895807	0.928	0.757	1.31E-265	Pericyte	ISG15
2.53E-267	0.62841556	0.614	0.263	4.32E-263	Pericyte	PLEKHH3
3.52E-266	0.43400019	0.308	0.055	6.01E-262	Pericyte	CHST2
7.84E-266	0.546903987	0.445	0.129	1.34E-261	Pericyte	EBF2
7.13E-265	1.084486682	0.465	0.149	1.22E-260	Pericyte	STEAP4
6.99E-264	0.808510812	0.678	0.324	1.19E-259	Pericyte	SYNE2
3.91E-263	0.5019929	0.299	0.048	6.69E-259	Pericyte	SLC38A11
1.91E-260	0.554381716	0.533	0.193	3.27E-256	Pericyte	ARHGAP42
4.74E-259	0.582435129	0.553	0.226	8.10E-255	Pericyte	C1orf54
6.08E-257	0.533363135	0.475	0.151	1.04E-252	Pericyte	DAAM2
1.77E-255	0.770116115	0.775	0.441	3.02E-251	Pericyte	JAG1
1.24E-254	0.655083478	0.762	0.457	2.12E-250	Pericyte	EBF1
1.09E-252	0.773606523	0.412	0.11	1.87E-248	Pericyte	ADAMTS9
1.48E-252	0.702589884	0.772	0.488	2.54E-248	Pericyte	UTRN
1.32E-250	0.565197486	0.914	0.824	2.26E-246	Pericyte	LDHB
2.69E-250	0.564697503	0.989	0.953	4.60E-246	Pericyte	CLIC1
5.71E-248	0.571335491	0.545	0.202	9.76E-244	Pericyte	RASL12
1.85E-247	0.489675319	0.37	0.095	3.17E-243	Pericyte	CCR10
1.74E-246	0.491055708	0.34	0.072	2.97E-242	Pericyte	GPR4
2.37E-246	0.615741722	0.614	0.264	4.06E-242	Pericyte	NDRG2
3.79E-242	0.648696682	0.874	0.687	6.49E-238	Pericyte	PDLIM1
8.44E-240	0.65134664	0.964	0.801	1.44E-235	Pericyte	CAV1
9.21E-237	0.395570611	0.267	0.042	1.58E-232	Pericyte	SCN4B
4.92E-236	0.613714136	0.577	0.273	8.41E-232	Pericyte	PEAK1
7.99E-236	0.447228638	0.464	0.153	1.37E-231	Pericyte	PARM1
1.24E-235	0.690108435	0.636	0.335	2.12E-231	Pericyte	CCND2
2.51E-234	0.54024471	0.871	0.772	4.30E-230	Pericyte	COX7B
7.66E-234	0.457237158	0.349	0.083	1.31E-229	Pericyte	PLCL1
9.39E-232	0.575678754	0.896	0.606	1.61E-227	Pericyte	ADIRF
1.14E-231	0.612305103	0.598	0.255	1.95E-227	Pericyte	MGLL
6.40E-231	0.529918229	0.906	0.827	1.10E-226	Pericyte	ATP5B
2.20E-230	0.651378392	0.676	0.396	3.76E-226	Pericyte	NRP1
1.70E-228	0.671206057	0.674	0.352	2.91E-224	Pericyte	ARID5A
4.41E-227	0.563990576	0.556	0.249	7.54E-223	Pericyte	ECE1
5.19E-227	0.663040989	0.782	0.516	8.88E-223	Pericyte	TFPI
9.40E-225	0.579004426	0.915	0.738	1.61E-220	Pericyte	TGFB1I1
4.56E-223	0.990893231	0.679	0.393	7.80E-219	Pericyte	ADAMTS4
4.94E-223	0.596948263	1	0.999	8.45E-219	Pericyte	IFITM3
5.40E-223	0.526285714	1	0.999	9.24E-219	Pericyte	CALD1
6.22E-221	0.735655517	0.497	0.19	1.06E-216	Pericyte	EDNRB
8.16E-221	0.547022597	0.488	0.201	1.40E-216	Pericyte	RFTN1
7.67E-220	0.580331348	0.877	0.768	1.31E-215	Pericyte	MAGED2
1.18E-219	0.559697322	0.568	0.236	2.01E-215	Pericyte	ISYNA1
4.99E-219	0.56266063	0.526	0.217	8.53E-215	Pericyte	B3GNT2
1.18E-218	0.417687671	0.319	0.071	2.02E-214	Pericyte	ATP1B2
1.57E-218	0.470960638	0.422	0.13	2.68E-214	Pericyte	HEY2
3.98E-218	0.490492594	0.47	0.165	6.81E-214	Pericyte	PDE1A
2.11E-217	0.461140369	0.349	0.088	3.61E-213	Pericyte	OR51E1
8.40E-216	0.823888934	0.454	0.168	1.44E-211	Pericyte	GBP4
4.37E-215	0.548398343	0.907	0.796	7.47E-211	Pericyte	PSME1
5.27E-213	0.59966321	0.73	0.446	9.01E-209	Pericyte	UBA2
2.37E-212	0.447842673	0.396	0.121	4.05E-208	Pericyte	GRK5
4.53E-212	0.580475061	0.996	0.971	7.75E-208	Pericyte	HLA-E
2.35E-210	0.409987816	0.316	0.077	4.02E-206	Pericyte	ITGA4
3.72E-210	0.63916053	0.767	0.489	6.36E-206	Pericyte	MAP3K20
1.12E-209	0.593471926	0.825	0.641	1.92E-205	Pericyte	ZEB2
1.94E-209	0.497363584	0.419	0.133	3.32E-205	Pericyte	ITGA7
7.55E-207	0.519699337	0.853	0.715	1.29E-202	Pericyte	JAK1
8.15E-206	0.576043532	0.651	0.337	1.39E-201	Pericyte	FBLIM1
1.90E-205	0.598656182	0.582	0.262	3.25E-201	Pericyte	COL5A3
6.28E-203	0.350775087	0.272	0.053	1.07E-198	Pericyte	ARHGAP44
7.96E-201	0.382889539	0.305	0.071	1.36E-196	Pericyte	MAP2
1.52E-200	0.618219422	0.863	0.693	2.59E-196	Pericyte	CYCS
3.72E-200	0.674617113	0.769	0.49	6.37E-196	Pericyte	NUDT4
6.14E-200	0.622437218	0.65	0.363	1.05E-195	Pericyte	FAT1
9.39E-199	0.593917872	0.866	0.589	1.61E-194	Pericyte	MYLK
1.49E-198	0.685330687	0.779	0.486	2.54E-194	Pericyte	LBH
2.58E-198	0.510678202	0.517	0.215	4.41E-194	Pericyte	HIP1
5.67E-195	0.992870512	0.658	0.4	9.69E-191	Pericyte	IFIT3
2.41E-194	0.727696	0.768	0.473	4.12E-190	Pericyte	CSRP2
7.95E-194	0.388482572	0.338	0.091	1.36E-189	Pericyte	CACNA1H
7.83E-193	0.515941402	0.545	0.236	1.34E-188	Pericyte	MRVI1
4.11E-191	0.384001245	0.357	0.105	7.03E-187	Pericyte	PARD6G
4.23E-188	0.421710363	0.366	0.119	7.23E-184	Pericyte	SH3RF1
4.30E-188	0.481702507	0.967	0.805	7.36E-184	Pericyte	MYH9
3.23E-186	0.454837641	0.356	0.106	5.53E-182	Pericyte	POPDC2
9.79E-186	0.51373418	0.427	0.164	1.67E-181	Pericyte	SPRY4
2.61E-185	0.513839123	0.458	0.181	4.46E-181	Pericyte	EGFLAM
3.84E-185	0.429867503	0.399	0.139	6.57E-181	Pericyte	KCNS3
1.34E-183	0.53948729	0.62	0.341	2.30E-179	Pericyte	SH3KBP1
1.13E-181	0.542308111	0.727	0.505	1.93E-177	Pericyte	INAFM1
2.13E-180	0.677970819	0.685	0.507	3.63E-176	Pericyte	GBP2
2.40E-178	1.036559061	0.461	0.19	4.10E-174	Pericyte	IFIT2
2.67E-177	0.383027895	1	0.999	4.57E-173	Pericyte	GNAS
5.91E-177	0.541911319	0.598	0.325	1.01E-172	Pericyte	ADGRA2
1.50E-176	0.484336858	0.542	0.255	2.56E-172	Pericyte	PRKG1
7.56E-175	0.355886628	0.265	0.06	1.29E-170	Pericyte	CSRNP3
1.51E-174	0.54956219	0.813	0.601	2.58E-170	Pericyte	SPTBN1
1.63E-174	0.643267961	0.723	0.514	2.78E-170	Pericyte	IFITM1
3.23E-174	0.401646562	0.355	0.111	5.52E-170	Pericyte	NFASC
1.17E-173	0.52393839	0.733	0.527	2.00E-169	Pericyte	EHD2
1.36E-170	0.34091232	0.313	0.088	2.32E-166	Pericyte	PCDH1
1.70E-169	0.431264103	0.994	0.97	2.91E-165	Pericyte	PTMS
5.76E-169	0.39789605	0.364	0.122	9.85E-165	Pericyte	DOCK10
6.32E-168	0.432501872	0.474	0.204	1.08E-163	Pericyte	PLXND1
2.73E-167	0.544430378	0.323	0.096	4.67E-163	Pericyte	TDO2
4.82E-167	0.719346333	0.738	0.474	8.24E-163	Pericyte	ADAMTS1
1.41E-166	0.538103625	0.675	0.464	2.42E-162	Pericyte	ITM2C
5.76E-165	0.539191878	0.483	0.216	9.86E-161	Pericyte	PELI1
6.00E-165	0.47577971	0.478	0.211	1.03E-160	Pericyte	SEMA5A
1.43E-164	0.50413035	0.962	0.925	2.44E-160	Pericyte	CD59
5.30E-163	0.397711441	0.437	0.173	9.07E-159	Pericyte	SORT1
1.30E-160	0.411588585	0.996	0.982	2.22E-156	Pericyte	PPIA
9.40E-159	0.508493243	0.757	0.507	1.61E-154	Pericyte	CAV2
1.60E-158	0.418770331	0.486	0.212	2.74E-154	Pericyte	PDE5A
2.53E-158	0.369948227	0.292	0.081	4.32E-154	Pericyte	SLC8A1
9.28E-158	0.461455342	0.542	0.259	1.59E-153	Pericyte	PPP1R12B
1.10E-157	0.503783021	0.526	0.277	1.87E-153	Pericyte	NMD3
4.25E-156	0.393734132	0.997	0.895	7.26E-152	Pericyte	C11orf96
9.70E-156	0.398943415	0.958	0.922	1.66E-151	Pericyte	EIF3K
1.09E-155	0.467571694	0.875	0.754	1.87E-151	Pericyte	EVA1B
1.09E-155	0.433887712	0.4	0.153	1.87E-151	Pericyte	ANGPT1
2.55E-155	0.385440476	0.362	0.125	4.36E-151	Pericyte	LAMA5
8.79E-155	0.519832948	0.808	0.689	1.50E-150	Pericyte	LAMA4
7.02E-154	0.38735748	0.386	0.142	1.20E-149	Pericyte	PDE3A
7.69E-154	0.673470743	0.636	0.373	1.32E-149	Pericyte	KCNE4
1.12E-153	0.332167846	0.288	0.083	1.92E-149	Pericyte	GPSM3
3.87E-153	0.486763929	0.537	0.294	6.61E-149	Pericyte	BTN3A2
1.24E-152	0.561131493	0.764	0.521	2.13E-148	Pericyte	DKK3
2.52E-148	0.605463091	0.871	0.712	4.31E-144	Pericyte	MAP1B
2.92E-148	0.430159249	0.912	0.837	5.00E-144	Pericyte	POMP
6.96E-148	0.386188487	0.315	0.101	1.19E-143	Pericyte	PAG1
2.47E-147	0.391915038	0.453	0.195	4.22E-143	Pericyte	RERG
1.43E-146	0.532811928	0.701	0.457	2.44E-142	Pericyte	CD248
2.08E-146	0.455958624	0.589	0.309	3.55E-142	Pericyte	C1QTNF1
2.93E-145	0.529038793	0.708	0.522	5.02E-141	Pericyte	HIF1A
2.96E-145	0.360807908	0.274	0.077	5.07E-141	Pericyte	AC093908.1
3.07E-145	0.406646075	0.388	0.16	5.24E-141	Pericyte	KITLG
5.09E-145	0.462383875	0.736	0.593	8.71E-141	Pericyte	PSMB8
7.28E-145	0.409767158	0.423	0.187	1.25E-140	Pericyte	PTPRK
1.07E-144	0.687000551	0.498	0.251	1.83E-140	Pericyte	FABP5
1.31E-143	0.402496274	0.978	0.935	2.24E-139	Pericyte	ATP5G2
3.76E-143	0.457430532	0.557	0.307	6.44E-139	Pericyte	ARHGEF12
3.27E-142	0.419579112	0.393	0.156	5.59E-138	Pericyte	LGALSL
9.78E-141	0.448901341	0.821	0.731	1.67E-136	Pericyte	LIMS1
3.88E-140	0.381475475	0.998	0.994	6.63E-136	Pericyte	DDX5
4.31E-140	0.31267179	0.295	0.093	7.38E-136	Pericyte	DOCK6
1.22E-139	0.459395064	0.658	0.432	2.09E-135	Pericyte	FARP1
3.35E-139	0.478802866	0.937	0.764	5.73E-135	Pericyte	SOD3
3.41E-139	0.404023864	0.941	0.893	5.84E-135	Pericyte	UQCRH
3.58E-139	0.430789784	0.763	0.642	6.12E-135	Pericyte	PRKAR1A
2.99E-138	0.278012434	0.996	0.901	5.12E-134	Pericyte	TPM1
1.99E-137	0.490740041	0.55	0.304	3.40E-133	Pericyte	ING1
4.22E-136	0.349132155	0.292	0.095	7.22E-132	Pericyte	MOCS1
5.21E-136	0.438737468	0.348	0.129	8.90E-132	Pericyte	SLC7A5
2.26E-135	0.415851578	0.407	0.175	3.86E-131	Pericyte	BATF3
9.07E-135	0.383806464	0.998	0.989	1.55E-130	Pericyte	CFL1
1.04E-133	0.438739967	0.884	0.782	1.79E-129	Pericyte	TLN1
4.89E-132	0.419033041	0.449	0.221	8.35E-128	Pericyte	PELO
8.25E-132	0.349737127	0.264	0.078	1.41E-127	Pericyte	NGF
1.03E-131	0.554319856	0.615	0.396	1.77E-127	Pericyte	FKBP4
5.44E-131	0.386337159	0.907	0.834	9.29E-127	Pericyte	RAP1B
9.18E-131	0.450303637	0.808	0.651	1.57E-126	Pericyte	ROCK1
9.84E-131	0.350947931	0.347	0.136	1.68E-126	Pericyte	RAPGEF2
1.09E-130	0.335906206	0.334	0.125	1.86E-126	Pericyte	PRR16
2.03E-130	0.408957701	0.435	0.199	3.47E-126	Pericyte	DGKH
2.27E-130	0.308365604	0.271	0.082	3.88E-126	Pericyte	PPM1L
3.76E-129	0.303863162	0.28	0.092	6.43E-125	Pericyte	FHOD1
4.39E-129	0.336523349	0.32	0.115	7.51E-125	Pericyte	NOTCH1
3.25E-128	0.422872741	0.996	0.975	5.57E-124	Pericyte	MYL12A
1.62E-127	0.690552603	0.44	0.203	2.76E-123	Pericyte	TCIM
8.18E-126	0.444137932	0.436	0.237	1.40E-121	Pericyte	DUSP14
1.40E-125	0.405398638	0.922	0.844	2.39E-121	Pericyte	RHOC
2.17E-125	0.422391565	0.687	0.54	3.71E-121	Pericyte	ASAH1
1.33E-124	0.650011899	0.673	0.53	2.27E-120	Pericyte	FAM46A
1.42E-124	0.411074257	0.542	0.314	2.44E-120	Pericyte	CSNK1E
1.54E-124	0.352724045	0.486	0.24	2.63E-120	Pericyte	TBC1D1
5.32E-124	0.274157051	0.285	0.099	9.10E-120	Pericyte	NRGN
9.87E-124	0.403949502	0.592	0.387	1.69E-119	Pericyte	UBE2A
1.06E-123	0.330745767	0.378	0.159	1.82E-119	Pericyte	TSPAN14
3.72E-123	0.438232761	0.575	0.341	6.37E-119	Pericyte	NBEAL1
1.06E-122	0.437039241	0.676	0.47	1.82E-118	Pericyte	ANKRD10
7.60E-122	0.422214834	0.456	0.23	1.30E-117	Pericyte	KHDRBS3
1.59E-121	0.442032439	0.645	0.407	2.71E-117	Pericyte	TNS1
2.76E-121	0.379797883	0.504	0.263	4.72E-117	Pericyte	MEF2D
3.55E-121	0.692656967	0.592	0.455	6.07E-117	Pericyte	CCND1
4.89E-121	0.49500666	0.997	0.989	8.36E-117	Pericyte	HSPB1
1.03E-120	0.361729463	0.378	0.165	1.77E-116	Pericyte	TLE1
3.04E-120	0.500518366	0.737	0.574	5.21E-116	Pericyte	UGCG
5.76E-119	0.410175236	0.748	0.649	9.85E-115	Pericyte	TMEM165
6.53E-119	0.374777081	0.895	0.839	1.12E-114	Pericyte	NDUFB2
8.90E-119	0.374504455	0.413	0.191	1.52E-114	Pericyte	TRIB2
8.99E-119	0.324174391	0.354	0.147	1.54E-114	Pericyte	LYSMD2
7.36E-118	0.318010365	0.278	0.094	1.26E-113	Pericyte	REM1
8.40E-118	0.390473374	0.383	0.175	1.44E-113	Pericyte	LIMD2
2.09E-117	0.405141484	0.801	0.709	3.58E-113	Pericyte	ANXA6
6.40E-117	0.291572744	0.293	0.104	1.10E-112	Pericyte	TRPV2
1.14E-116	0.39042979	1	0.998	1.96E-112	Pericyte	MT-CO2
9.67E-116	0.373681792	0.452	0.231	1.65E-111	Pericyte	NAB1
1.49E-115	0.312187591	0.35	0.144	2.55E-111	Pericyte	STARD13
2.50E-114	0.335373963	0.352	0.148	4.28E-110	Pericyte	CDKL5
9.09E-114	0.548659383	0.722	0.569	1.56E-109	Pericyte	ATP1B3
1.27E-113	0.411844401	0.761	0.587	2.16E-109	Pericyte	PTEN
2.38E-113	0.299592772	0.359	0.151	4.06E-109	Pericyte	PLEKHG2
3.08E-113	0.370535892	0.517	0.277	5.26E-109	Pericyte	RABGAP1
5.58E-113	0.458395994	0.874	0.811	9.54E-109	Pericyte	CYBA
8.99E-113	0.324815492	0.441	0.218	1.54E-108	Pericyte	HOPX
4.27E-112	0.7077145	0.583	0.399	7.31E-108	Pericyte	IFI44L
1.88E-111	0.682603073	0.619	0.446	3.22E-107	Pericyte	GBP1
3.60E-111	0.27686286	0.287	0.103	6.16E-107	Pericyte	AC134043.2
4.38E-111	0.337371446	0.964	0.925	7.49E-107	Pericyte	YWHAB
8.51E-111	0.355184878	0.938	0.863	1.46E-106	Pericyte	SH3BGRL
1.23E-110	0.368796334	0.931	0.874	2.10E-106	Pericyte	YWHAZ
6.97E-110	0.379411439	0.863	0.776	1.19E-105	Pericyte	KTN1
4.00E-109	0.355628902	0.416	0.199	6.84E-105	Pericyte	RAP2A
4.51E-109	0.353957686	0.883	0.849	7.71E-105	Pericyte	ATP5G3
4.80E-109	0.422587291	0.685	0.521	8.21E-105	Pericyte	ROCK2
8.44E-109	0.689357487	0.391	0.179	1.44E-104	Pericyte	EGFL6
1.06E-108	0.299623033	0.287	0.112	1.81E-104	Pericyte	ADGRL2
1.14E-108	0.550296991	0.765	0.642	1.95E-104	Pericyte	DNAJB4
1.18E-108	0.334736159	0.938	0.909	2.01E-104	Pericyte	COX5B
4.60E-108	0.355982268	0.729	0.616	7.87E-104	Pericyte	SNX6
1.02E-107	0.369375583	0.415	0.205	1.75E-103	Pericyte	TES
1.45E-105	0.365523613	0.434	0.215	2.48E-101	Pericyte	RCAN2
1.74E-105	0.345430016	0.975	0.952	2.98E-101	Pericyte	UQCRB
2.42E-105	0.352859524	0.481	0.276	4.14E-101	Pericyte	OSTF1
2.57E-105	0.33924002	0.967	0.921	4.40E-101	Pericyte	SELENOW
2.58E-105	0.322459564	0.925	0.897	4.41E-101	Pericyte	ATP5D
2.63E-105	0.342684541	0.446	0.232	4.50E-101	Pericyte	CRTC3
4.51E-105	0.381768678	0.501	0.282	7.72E-101	Pericyte	SMTN
5.76E-105	0.283864045	0.302	0.117	9.85E-101	Pericyte	ATP8B1
1.94E-103	0.370672693	0.434	0.234	3.32E-99	Pericyte	KIRREL1
2.90E-103	0.309105029	0.263	0.1	4.96E-99	Pericyte	AC068491.4
3.00E-103	0.359235536	0.981	0.941	5.13E-99	Pericyte	ARPC2
3.90E-102	0.350741348	0.985	0.974	6.68E-98	Pericyte	SLC25A6
7.95E-102	0.331087825	0.835	0.776	1.36E-97	Pericyte	NDUFA1
1.07E-101	0.332920363	0.982	0.97	1.83E-97	Pericyte	COX4I1
2.26E-101	0.313953614	0.416	0.203	3.86E-97	Pericyte	FRMD4A
3.88E-101	0.33035645	0.409	0.227	6.63E-97	Pericyte	RFXANK
5.06E-101	0.485008319	0.924	0.837	8.66E-97	Pericyte	MYADM
1.35E-100	0.833972197	0.468	0.291	2.31E-96	Pericyte	IFIT1
1.59E-100	0.395460998	0.489	0.293	2.73E-96	Pericyte	BACH1
1.05E-99	0.35416533	0.466	0.26	1.80E-95	Pericyte	BCAR1
1.14E-99	0.329811841	0.466	0.246	1.95E-95	Pericyte	MAPRE2
2.06E-99	0.34015384	0.497	0.28	3.52E-95	Pericyte	Sep.09
5.46E-99	0.405250439	0.975	0.936	9.34E-95	Pericyte	LGALS3BP
3.02E-98	0.28413871	0.32	0.138	5.16E-94	Pericyte	TRAK1
3.02E-98	0.337656753	0.918	0.86	5.17E-94	Pericyte	HNRNPA3
3.06E-98	0.371686108	0.415	0.222	5.23E-94	Pericyte	PPM1K
3.83E-98	0.324318861	0.943	0.903	6.55E-94	Pericyte	COX6A1
3.95E-98	0.326403747	0.927	0.784	6.76E-94	Pericyte	ACTA2
4.36E-98	0.311454616	0.44	0.226	7.46E-94	Pericyte	STK38L
1.57E-97	0.432589773	0.775	0.677	2.68E-93	Pericyte	PSME2
1.74E-97	0.388452378	0.748	0.621	2.97E-93	Pericyte	MSN
1.97E-97	0.3690628	0.687	0.572	3.36E-93	Pericyte	AHSA1
2.92E-97	0.30977098	0.373	0.178	5.00E-93	Pericyte	KLHDC8B
5.91E-97	0.264074312	0.275	0.105	1.01E-92	Pericyte	ITGA3
9.01E-97	0.340617232	0.367	0.172	1.54E-92	Pericyte	PTPRE
3.86E-96	0.361288537	0.464	0.257	6.60E-92	Pericyte	TNS3
4.24E-96	0.348838808	1	0.999	7.25E-92	Pericyte	MT-CO1
2.08E-95	0.356716511	0.62	0.422	3.55E-91	Pericyte	SMARCB1
4.38E-95	0.304509568	0.994	0.98	7.50E-91	Pericyte	CALM2
9.78E-95	0.294331365	0.353	0.165	1.67E-90	Pericyte	GNAI1
3.19E-94	0.307344581	0.352	0.173	5.45E-90	Pericyte	MAP2K1
4.74E-94	0.39064543	0.653	0.439	8.11E-90	Pericyte	ZFHX3
8.69E-94	0.341889104	0.481	0.279	1.49E-89	Pericyte	AIG1
1.35E-93	0.337205613	0.407	0.219	2.30E-89	Pericyte	SMC6
1.58E-93	0.50453913	0.687	0.527	2.69E-89	Pericyte	PARP14
2.21E-93	0.299255945	0.355	0.173	3.77E-89	Pericyte	ZNF618
5.32E-93	0.448780641	0.673	0.572	9.09E-89	Pericyte	PLSCR1
8.69E-93	0.321318302	0.463	0.263	1.49E-88	Pericyte	TUSC3
9.78E-93	0.397087578	0.943	0.884	1.67E-88	Pericyte	IFITM2
1.18E-92	0.36103372	0.966	0.952	2.02E-88	Pericyte	MGST3
1.86E-92	0.498313762	0.887	0.729	3.19E-88	Pericyte	RGS16
2.20E-92	0.562196049	0.442	0.26	3.76E-88	Pericyte	OAS1
3.60E-92	0.264833653	0.301	0.125	6.16E-88	Pericyte	ITPR1
3.65E-92	0.300640305	0.364	0.174	6.24E-88	Pericyte	GAMT
4.05E-91	0.343857671	0.455	0.284	6.93E-87	Pericyte	LAPTM4B
4.41E-91	0.384729527	0.783	0.653	7.55E-87	Pericyte	VCL
4.86E-91	0.389034047	0.957	0.911	8.32E-87	Pericyte	HNRNPU
8.41E-91	0.35604004	1	0.999	1.44E-86	Pericyte	MT-CO3
1.34E-90	0.308513139	0.926	0.892	2.30E-86	Pericyte	RAN
1.54E-90	0.585595005	0.942	0.888	2.63E-86	Pericyte	IFI27
7.73E-90	0.38153363	0.596	0.395	1.32E-85	Pericyte	PAWR
1.65E-89	0.33717801	0.447	0.244	2.83E-85	Pericyte	NT5DC2
1.73E-89	0.358712157	0.495	0.292	2.96E-85	Pericyte	CHSY1
2.50E-89	0.276392087	0.306	0.131	4.27E-85	Pericyte	ARHGAP6
3.16E-89	0.452917317	0.717	0.571	5.40E-85	Pericyte	OLFML2B
9.24E-89	0.284426869	0.331	0.149	1.58E-84	Pericyte	FRY
3.30E-88	0.345338594	0.487	0.276	5.65E-84	Pericyte	SYTL2
4.71E-88	0.303079694	0.937	0.91	8.05E-84	Pericyte	COX6B1
6.13E-88	0.430340338	0.518	0.306	1.05E-83	Pericyte	PTN
6.88E-88	0.263447119	0.348	0.166	1.18E-83	Pericyte	RASL11A
7.17E-88	0.322530007	0.53	0.329	1.23E-83	Pericyte	UBE2E1
2.17E-87	0.343261745	0.341	0.167	3.70E-83	Pericyte	SOCS2
2.63E-87	0.375768671	0.595	0.435	4.50E-83	Pericyte	PHACTR2
3.06E-87	0.332104185	0.697	0.56	5.23E-83	Pericyte	CCT5
4.95E-87	0.315267433	0.794	0.708	8.47E-83	Pericyte	CCT3
2.00E-86	0.473442574	0.547	0.354	3.41E-82	Pericyte	MX2
3.92E-86	0.28569583	1	0.999	6.70E-82	Pericyte	TMSB4X
5.24E-86	0.29522084	0.894	0.86	8.96E-82	Pericyte	SEM1
7.35E-86	0.29779016	0.354	0.174	1.26E-81	Pericyte	ARHGAP17
7.73E-86	0.282042593	0.299	0.129	1.32E-81	Pericyte	DMD
7.78E-86	0.399608265	0.517	0.333	1.33E-81	Pericyte	TAP1
4.26E-85	0.266338226	0.998	0.992	7.28E-81	Pericyte	HMGB1
5.46E-85	0.501919423	0.99	0.97	9.34E-81	Pericyte	DNAJA1
8.31E-85	0.300908283	0.825	0.752	1.42E-80	Pericyte	SNRPB
3.74E-84	0.315837002	0.656	0.53	6.40E-80	Pericyte	GLRX5
3.85E-84	0.308571237	0.665	0.541	6.58E-80	Pericyte	NDUFS7
4.68E-84	0.348047362	0.473	0.28	8.00E-80	Pericyte	TRIM38
5.38E-84	0.275124302	0.99	0.985	9.19E-80	Pericyte	RAC1
6.91E-84	0.277413465	0.412	0.217	1.18E-79	Pericyte	EZR
1.30E-83	0.338535057	0.638	0.435	2.22E-79	Pericyte	RBPMS
2.67E-83	0.264246918	0.251	0.103	4.57E-79	Pericyte	CARD16
3.94E-83	0.34332992	0.422	0.238	6.74E-79	Pericyte	MT-ND6
4.48E-83	0.333798805	0.697	0.569	7.67E-79	Pericyte	MAP1LC3A
7.97E-83	0.277437835	0.317	0.147	1.36E-78	Pericyte	RAPH1
4.65E-82	0.318375453	0.398	0.209	7.95E-78	Pericyte	PTGIR
3.41E-81	0.289062327	0.462	0.263	5.82E-77	Pericyte	MTHFD2
4.54E-81	0.352766424	0.523	0.325	7.77E-77	Pericyte	BAZ1A
6.09E-81	0.372168541	0.914	0.849	1.04E-76	Pericyte	IFI16
7.55E-81	0.340388338	0.712	0.59	1.29E-76	Pericyte	COX7A1
1.13E-80	0.366125822	0.733	0.608	1.94E-76	Pericyte	LAMB2
1.44E-80	0.307020749	0.774	0.692	2.46E-76	Pericyte	HNRNPM
1.70E-80	0.256737054	0.28	0.122	2.90E-76	Pericyte	ADCY6
1.86E-80	0.30618866	0.792	0.711	3.17E-76	Pericyte	NDUFS6
1.98E-80	0.275920267	0.831	0.779	3.38E-76	Pericyte	ATP5C1
3.93E-80	0.316975047	0.33	0.156	6.72E-76	Pericyte	GPM6B
3.94E-80	0.324570657	0.512	0.325	6.75E-76	Pericyte	LRRFIP2
6.50E-80	0.345217094	0.521	0.322	1.11E-75	Pericyte	TMEM204
9.72E-80	0.283791424	0.996	0.995	1.66E-75	Pericyte	H3F3A
1.15E-79	0.326954077	0.331	0.165	1.97E-75	Pericyte	LURAP1L
1.19E-79	0.353527655	0.515	0.315	2.04E-75	Pericyte	MYLIP
1.24E-79	0.375674149	0.452	0.276	2.12E-75	Pericyte	IFI44
2.18E-79	0.315876478	0.313	0.146	3.73E-75	Pericyte	SLC7A2
2.56E-79	0.31251545	0.963	0.898	4.37E-75	Pericyte	MFGE8
3.27E-79	0.293379486	0.775	0.711	5.59E-75	Pericyte	AES
3.73E-79	0.313526351	0.513	0.327	6.37E-75	Pericyte	COMMD7
4.17E-79	0.288172141	0.337	0.168	7.12E-75	Pericyte	PACSIN2
4.94E-79	0.339034213	0.756	0.654	8.44E-75	Pericyte	GPBP1
8.33E-79	0.288478932	0.324	0.153	1.43E-74	Pericyte	RASGEF1B
1.31E-78	0.322463216	0.771	0.683	2.24E-74	Pericyte	OPTN
2.96E-78	0.32074824	0.946	0.855	5.07E-74	Pericyte	BTG1
2.98E-78	0.291532665	0.257	0.108	5.09E-74	Pericyte	PLA2G4C
3.23E-78	0.267108147	0.338	0.173	5.52E-74	Pericyte	SIPA1
6.60E-78	0.326513348	0.545	0.366	1.13E-73	Pericyte	RSU1
8.36E-78	0.303041335	0.391	0.217	1.43E-73	Pericyte	KNOP1
1.32E-77	0.311896052	0.379	0.199	2.26E-73	Pericyte	DUSP8
5.76E-77	0.302479029	0.429	0.249	9.85E-73	Pericyte	APBB2
1.96E-76	0.304968451	0.999	0.999	3.35E-72	Pericyte	UBB
2.09E-76	0.32278168	0.553	0.363	3.58E-72	Pericyte	ABI2
2.82E-76	0.319193454	0.455	0.269	4.82E-72	Pericyte	ARHGAP10
2.88E-76	0.327022896	0.493	0.305	4.92E-72	Pericyte	OSBPL1A
1.49E-75	0.316228035	0.761	0.643	2.54E-71	Pericyte	CYSTM1
2.81E-75	0.31240942	0.643	0.502	4.81E-71	Pericyte	TSPAN3
3.56E-75	0.273954088	0.858	0.807	6.09E-71	Pericyte	NDUFB4
7.74E-75	0.394462736	0.694	0.59	1.32E-70	Pericyte	CHORDC1
1.45E-74	0.290627987	0.384	0.21	2.47E-70	Pericyte	ASAP2
2.07E-74	0.279545902	0.414	0.232	3.54E-70	Pericyte	HDAC5
2.26E-74	0.314663144	0.531	0.334	3.86E-70	Pericyte	LRRC32
2.62E-73	0.254386608	0.307	0.15	4.48E-69	Pericyte	CACNA1C
2.92E-73	0.368956167	0.538	0.354	4.99E-69	Pericyte	ARIH1
8.62E-73	0.326301429	0.929	0.895	1.47E-68	Pericyte	NCL
6.42E-72	0.301124804	0.613	0.483	1.10E-67	Pericyte	PSMA5
7.69E-72	0.263655297	0.732	0.675	1.32E-67	Pericyte	HIGD2A
9.76E-72	0.279155127	0.919	0.87	1.67E-67	Pericyte	COX7A2
1.20E-71	0.289083098	0.976	0.95	2.06E-67	Pericyte	TAGLN2
1.22E-71	0.337977592	0.279	0.126	2.09E-67	Pericyte	CADM1
1.58E-71	0.279377272	0.316	0.161	2.70E-67	Pericyte	ANKRD50
[truncated: 2,798 more rows]
