# Supplementary material for: Cancer-associated fibroblast classification in single-cell and spatial proteomics data
Source: Nat Commun. 2023 Jul 18;14:4294. doi: 10.1038/s41467-023-39762-1 (PMC10354071; doi:10.1038/s41467-023-39762-1)
Supplement: Supplementary file 8 — Supplementary Dataset 5 [file 41467_2023_39762_MOESM8_ESM.csv]

p_val	avg_log2FC	pct.1	pct.2	p_val_adj	cluster	gene
0	2.76533952581774	0.947	0.778	0	0	PTGDS
0	2.7601064165029	0.923	0.603	0	0	CFD
0	1.91017540308127	0.883	0.723	0	0	ADH1B
0	1.64375602178377	0.902	0.722	0	0	C7
0	1.10645475387458	0.815	0.716	0	0	SERPINA3
1.21080857479146e-299	1.87677481158554	0.992	0.919	2.42403876673251e-296	0	A2M
1.36119479332489e-295	1.68695402175098	0.96	0.74	2.72511197623642e-292	0	MFAP4
1.3656317036217e-234	1.00313420887671	0.831	0.751	2.73399467065065e-231	0	SCN7A
2.19578355821901e-228	1.18957491192088	0.888	0.708	4.39595868355447e-225	0	CES1
7.30321047273961e-225	0.52950711832409	0.774	0.6	1.46210273664247e-221	0	FGFR4
1.27177983223789e-223	1.09626036285558	0.692	0.536	2.54610322414025e-220	0	GPC3
2.44745555401166e-222	0.972611564402851	0.782	0.514	4.89980601913134e-219	0	TNXB
3.09928556261534e-219	1.36578564976915	1	0.936	6.2047696963559e-216	0	LUM
3.57826970773437e-215	1.06481847265273	0.84	0.643	7.1636959548842e-212	0	LIMCH1
1.47551161991661e-211	1.27987469140072	0.901	0.599	2.95397426307306e-208	0	FBLN1
3.61373608548119e-206	1.1765068631524	0.999	0.964	7.23469964313334e-203	0	DCN
1.15019939247119e-196	0.655596806795388	0.722	0.523	2.30269918372732e-193	0	CHRDL1
8.29747064029606e-196	0.654179199934284	0.752	0.386	1.66115362218727e-192	0	MAMDC2
1.16531442791064e-183	0.966693861777043	0.718	0.636	2.33295948467711e-180	0	TCF21
1.58133907897482e-182	1.06597110723307	0.849	0.69	3.16584083610759e-179	0	FMO2
1.23924951556655e-175	1.27590521514812	0.849	0.597	2.48097753016423e-172	0	C3
7.08854949370381e-167	0.409272628503948	0.65	0.364	1.4191276086395e-163	0	GDF10
3.38626720278167e-161	1.0730745438619	0.736	0.519	6.7793069399689e-158	0	FBLN5
3.28078507360848e-159	1.11376392295162	0.975	0.941	6.56813171736417e-156	0	MGP
1.39329845055557e-156	1.20500090731942	0.861	0.771	2.78938349801225e-153	0	IGF1
3.27392042589735e-155	0.281526466138421	0.672	0.337	6.55438869264649e-152	0	IGSF10
3.03522734209163e-154	1.03884045626124	0.867	0.679	6.07652513886743e-151	0	PRELP
1.63678435408077e-152	1.44196750047526	0.835	0.658	3.2768422768697e-149	0	PLA2G2A
1.17380002965754e-149	0.699241805054196	0.67	0.468	2.3499476593744e-146	0	ABCA8
1.48654420219464e-148	1.18412122240873	0.901	0.773	2.97606149279366e-145	0	GPX3
1.30064439150376e-146	1.2322980106982	0.843	0.466	2.60389007179053e-143	0	CLU
1.33763523535014e-141	0.968880377236044	0.909	0.823	2.67794574117098e-138	0	FOS
1.35993407913018e-139	1.00907806972276	0.858	0.728	2.72258802641862e-136	0	TGM2
4.10522111698047e-138	0.348358593762905	0.763	0.526	8.21865267619489e-135	0	COL6A6
2.88695555273027e-137	0.748217956390177	0.707	0.582	5.77968501656599e-134	0	ABI3BP
3.92105324183798e-131	0.870739071460558	0.823	0.677	7.84994859015964e-128	0	MOXD1
3.81407038604581e-121	0.596311505736539	0.78	0.621	7.6357689128637e-118	0	PRG4
6.88619158123614e-121	0.30486681387411	0.701	0.533	1.37861555456347e-117	0	OMG
3.43712415922566e-117	0.290958888137752	0.771	0.571	6.88112256676977e-114	0	CA3
3.87044245223538e-115	0.916594074784482	0.933	0.822	7.74862578937524e-112	0	JUN
3.49215289525682e-112	0.83690794799602	0.767	0.627	6.99129009630415e-109	0	MGST1
4.71078651413891e-109	0.984709516196146	0.72	0.516	9.4309946013061e-106	0	INMT
2.24021467271493e-108	0.994705529564814	0.878	0.764	4.4849097747753e-105	0	RARRES1
1.44085067542504e-107	0.821375115487476	0.727	0.54	2.88458305220094e-104	0	PLEKHH2
4.74430914947289e-107	0.652857007608787	0.996	0.951	9.49810691724472e-104	0	C1S
4.41501486982531e-104	0.726077244980735	0.777	0.713	8.83885976939027e-101	0	TNFSF13B
1.19647794030378e-103	0.912985652566146	0.812	0.642	2.39534883648817e-100	0	LTBP2
1.13646286082992e-100	0.844029262065872	0.752	0.644	2.27519864738151e-97	0	COL14A1
2.39030649756016e-99	0.744573394864051	0.707	0.56	4.78539360811544e-96	0	METTL7A
2.58805313772591e-99	0.731617775437404	0.623	0.375	5.18128238172726e-96	0	ALDH1A1
5.67033418431885e-99	0.250982900935576	0.784	0.699	1.13520090370063e-95	0	MAL
1.84890436854153e-98	0.724328990675091	0.998	0.944	3.70150654582014e-95	0	RARRES2
3.61135102603589e-98	0.927258407467878	0.832	0.628	7.22992475412385e-95	0	ELN
1.18065322170348e-97	0.454245791650015	0.804	0.702	2.36366774985037e-94	0	SFTA1P
8.97307747088087e-96	0.264568391747128	0.674	0.34	1.79641010967035e-92	0	ROBO2
1.03942738651378e-93	0.889652094502614	0.897	0.757	2.08093362780058e-90	0	ZFP36
3.83735240396579e-93	0.734137070238862	0.712	0.493	7.68237951273952e-90	0	FXYD1
9.04317130234651e-93	0.541596436928518	0.684	0.613	1.81044289472977e-89	0	ABCA6
1.40572733259992e-91	0.59593765345246	0.615	0.284	2.81426611986503e-88	0	TSPAN8
3.91110906632784e-91	0.811856804489031	0.756	0.51	7.83004035078833e-88	0	FHL1
5.92307257622877e-91	0.581651027243289	0.584	0.477	1.185799129761e-87	0	SVEP1
1.4996452829294e-90	0.817087539276151	0.918	0.75	3.00228985642465e-87	0	PMP22
1.62239787514656e-89	0.513930184364348	0.64	0.591	3.24804054604341e-86	0	BMP5
3.87834489855127e-89	0.65437791993384	0.98	0.878	7.76444648689965e-86	0	SERPINF1
1.90746032531736e-87	0.318303661318158	0.49	0.467	3.81873557128535e-84	0	CDO1
2.11414456730098e-87	0.449266877205092	0.787	0.544	4.23251742373656e-84	0	ITGA8
1.1643158815179e-85	0.713000573971161	0.825	0.653	2.33096039479883e-82	0	SLC40A1
2.90248642403069e-83	1.14838360936711	0.833	0.605	5.81077782090945e-80	0	RGCC
2.60199219447879e-80	0.699061083884039	0.784	0.646	5.20918837334653e-77	0	EGR1
6.1240867933452e-80	0.666058659627525	0.953	0.846	1.22604217602771e-76	0	MMP2
1.66867833027627e-79	0.7600672337296	0.829	0.59	3.3406940172131e-76	0	DST
1.14803983183496e-76	0.590533718129753	0.533	0.446	2.29837574333358e-73	0	ITIH5
2.18020713122345e-75	0.732809444231012	0.79	0.537	4.36477467670934e-72	0	FGF7
3.94683965386258e-75	0.645720192861522	0.969	0.893	7.90157298703288e-72	0	SAT1
2.42743696135393e-74	0.481777381776479	0.808	0.615	4.85972879663058e-71	0	NPNT
7.79528940251603e-74	0.730016312551739	0.842	0.745	1.56061693838371e-70	0	CFH
4.17295104677859e-72	0.588257737513565	0.675	0.541	8.35424799565074e-69	0	SLIT2
1.13916496992714e-70	0.439957805204371	0.972	0.898	2.28060826979414e-67	0	SPARCL1
2.35639232115672e-70	0.510267042608865	0.806	0.724	4.71749742695576e-67	0	ZBTB16
6.47200402887548e-70	0.483616122635655	0.993	0.965	1.29569520658087e-66	0	C1R
1.22435530791387e-68	0.303347460919597	0.759	0.535	2.45115932644356e-65	0	CCBE1
1.72727726078138e-67	0.563576024599953	0.799	0.51	3.45800907608432e-64	0	MACF1
6.18985154673444e-65	0.366541959315928	0.764	0.642	1.23920827965623e-61	0	MAOB
4.26990687900191e-63	0.392468951248194	0.767	0.527	8.54835357176182e-60	0	ANGPT1
1.85173992071937e-61	0.40372234741513	0.532	0.377	3.70718332128018e-58	0	DIO3OS
2.41746751309854e-61	0.772891694392016	0.814	0.687	4.83976996122327e-58	0	IGFBP4
7.4309114002672e-61	0.284689269079746	0.67	0.616	1.48766846233349e-57	0	MCOLN3
1.2720463046525e-60	0.366692862084398	0.617	0.609	2.54663670191431e-57	0	RBP5
1.13256160741511e-59	0.544882790973828	0.985	0.909	2.26738833804506e-56	0	COL6A3
1.19331061804334e-57	0.374557915538153	0.999	0.977	2.38900785732277e-54	0	S100A6
5.40445254407805e-56	0.551904081227116	0.703	0.597	1.08197139932442e-52	0	PDK4
8.40914558839311e-56	0.556521813519164	0.633	0.413	1.6835109467963e-52	0	LTBP4
7.86891118452247e-54	0.276774397967477	0.515	0.365	1.5753560191414e-50	0	HIF3A
8.45575730216885e-54	0.556746055351404	0.697	0.598	1.6928426118942e-50	0	OLFML3
1.19858029042366e-53	0.288956581682237	0.497	0.634	2.39955774142817e-50	0	HSD11B1
3.67036073301628e-53	0.508047400480701	0.904	0.778	7.34806218749859e-50	0	TMEM176B
4.68524839407891e-53	0.818089110477433	0.884	0.768	9.37986728494597e-50	0	APOE
1.47244765929159e-52	0.268823689388003	0.59	0.566	2.94784021390176e-49	0	CP
5.94504200708133e-52	0.497389816989656	0.832	0.729	1.19019740981768e-48	0	EFEMP1
1.43157795996181e-51	0.541991198107399	0.887	0.673	2.86601907584354e-48	0	MT1X
4.92917974478126e-51	0.593498091047459	0.771	0.652	9.86821784905207e-48	0	IER2
9.06895882339778e-51	0.559835065275921	0.772	0.588	1.81560555644424e-47	0	CXCL12
2.81569833411382e-48	0.417713361093816	0.793	0.574	5.63702806489587e-45	0	MYH10
3.57444218740217e-48	0.620770736481998	0.836	0.774	7.15603325917914e-45	0	LXN
1.80741586216216e-47	0.425902829568821	0.563	0.314	3.61844655604865e-44	0	CXCL14
8.06031685348632e-46	0.824413906769235	0.894	0.816	1.61367543406796e-42	0	SFRP2
2.47403307345079e-45	0.461882156677151	0.909	0.807	4.95301421304849e-42	0	NBL1
5.22866510515572e-45	0.438676577222441	0.995	0.99	1.04677875405217e-41	0	MALAT1
4.58391210611565e-44	0.522499481014068	0.919	0.806	9.17699203644353e-41	0	CCDC80
1.45670071990758e-43	0.332047364497252	0.471	0.391	2.91631484125498e-40	0	OGN
4.21642501469716e-41	0.417249805764089	0.719	0.556	8.44128287942372e-38	0	CCL13
4.32347253919726e-41	0.468748154643852	0.676	0.609	8.65559202347291e-38	0	ENG
2.34417495843668e-40	0.289201109171378	0.654	0.466	4.69303826679023e-37	0	AKR1C1
4.21888470063517e-39	0.372718657668797	0.99	0.973	8.4462071706716e-36	0	SERPING1
8.94183139411107e-39	0.348462916446838	0.661	0.44	1.79015464510104e-35	0	PAPPA
5.32602304633153e-38	0.490399670379932	0.787	0.619	1.06626981387557e-34	0	PLAC9
8.59370419438423e-38	0.500178781791432	0.716	0.638	1.72045957971572e-34	0	SPRY1
1.17514908631753e-37	0.393856741883896	0.656	0.468	2.35264847080769e-34	0	HGF
1.9631379785014e-37	0.396125706417216	0.891	0.754	3.93020223295981e-34	0	NUPR1
2.57316255284584e-37	0.489882324627094	0.728	0.56	5.15147143079736e-34	0	G0S2
8.31147949324751e-37	0.404664239617903	0.781	0.642	1.66395819454815e-33	0	AOC3
1.62605128470684e-36	0.394615841814843	0.728	0.515	3.2553546719831e-33	0	ZFP36L2
1.83941459458826e-36	0.376155412196727	0.986	0.966	3.68250801836569e-33	0	NEAT1
2.27495788200196e-36	0.379303657355233	0.654	0.515	4.55446567976792e-33	0	USP53
1.3310235857915e-35	1.04888262224796	0.695	0.527	2.66470921875458e-32	0	APOD
1.51737416224515e-35	0.504988584978602	0.728	0.58	3.03778307281479e-32	0	FOSB
3.24196715931063e-34	0.49113537912851	0.62	0.422	6.49041825293988e-31	0	GADD45A
1.05801503532014e-33	0.331184115029821	0.611	0.47	2.11814610071093e-30	0	HSPB6
2.18682572969226e-33	0.463503256765144	0.987	0.952	4.37802511084391e-30	0	MT2A
3.85765725485519e-33	0.414747063178367	0.797	0.624	7.72302982422008e-30	0	MT1M
4.64737707181402e-33	0.404146623346754	0.791	0.602	9.30404889777167e-30	0	LBH
3.69393741977276e-32	0.388594345650946	0.941	0.909	7.39526271438507e-29	0	JUNB
1.99251872572854e-31	0.420760506293498	0.872	0.764	3.98902248890854e-28	0	SRGN
1.33371526226429e-30	0.483681497014314	0.937	0.868	2.67009795505311e-27	0	S100A10
5.99499062936515e-30	0.48030788567383	0.84	0.767	1.2001971239989e-26	0	DUSP1
3.43901287689626e-29	0.591218929511906	0.641	0.536	6.8849037795463e-26	0	SLC38A2
4.11457625594168e-29	0.311538585200578	0.79	0.619	8.23738166439525e-26	0	FBLN2
8.86124103847301e-28	0.252700131142672	0.475	0.407	1.7740204559023e-24	0	LEPR
2.18584293161926e-27	0.394807774087495	0.804	0.642	4.37605754910177e-24	0	CDH11
3.12873423689016e-27	0.303826005115095	0.35	0.341	6.2637259422541e-24	0	CH25H
1.08438781819047e-26	0.326194719799	0.958	0.912	2.17094441201732e-23	0	PSAP
5.57969318086427e-26	0.32290069907966	0.693	0.579	1.11705457480903e-22	0	SGCA
5.53628880629582e-25	0.359686258355616	0.729	0.609	1.10836501902042e-21	0	MEG3
2.29964993839254e-24	0.423950694813744	0.848	0.782	4.60389917666187e-21	0	TSC22D1
1.20108734330766e-23	0.387851267184099	0.647	0.507	2.40457686130193e-20	0	FIBIN
1.65125382612234e-23	0.284188732307198	0.788	0.688	3.30581015989693e-20	0	SPINT2
2.80359326870492e-23	0.284090693374796	0.765	0.7	5.61279372394725e-20	0	TXNIP
5.96720950394465e-23	0.274915392046	0.674	0.57	1.19463534268972e-19	0	ENPP2
5.70334080428702e-21	0.285207468793868	0.512	0.45	1.14180882901826e-17	0	RUNX1T1
1.85516319894029e-20	0.392363604801373	0.539	0.387	3.71403672427847e-17	0	BTG2
3.56572924109001e-20	0.306338017394312	0.704	0.618	7.13858994066221e-17	0	MT1A
3.99801530535233e-20	0.417303605555114	0.814	0.747	8.00402664131537e-17	0	S100A4
1.06956965534316e-19	0.276977667951184	0.837	0.726	2.141278449997e-16	0	ANXA1
2.95058740762971e-19	0.254146772435073	0.552	0.506	5.90707599007468e-16	0	CYP27A1
3.44019108823201e-18	0.308287793358933	0.834	0.751	6.88726255864049e-15	0	EMILIN1
6.6964157634483e-18	0.339986573903439	0.916	0.871	1.34062243584235e-14	0	TSC22D3
9.56041232294596e-16	0.295644192515522	0.786	0.713	1.91399454705378e-12	0	CYP1B1
6.48208025273119e-14	0.561052757849683	0.68	0.711	1.29771246659678e-10	0	CCL19
1.93894186691513e-13	0.474668140205722	0.419	0.346	3.88176161756409e-10	0	CITED2
1.19505402567284e-12	0.31996096140023	0.743	0.679	2.39249815939703e-09	0	GADD45B
1.01668357515306e-07	0.283992780305931	0.665	0.579	0.000203540051745642	0	RASD1
2.13656111645478e-05	0.380417678624159	0.697	0.662	0.0427739535514246	0	CHI3L1
2.98703403165356e-300	1.62901037126463	0.981	0.686	5.98004213137043e-297	1	CTSK
2.17534634226683e-281	2.28435962402613	0.894	0.535	4.35504337721819e-278	1	MMP11
6.05205400668091e-203	1.19069951972139	0.999	0.86	1.21162121213752e-199	1	CTHRC1
2.72607337368864e-179	1.32232345825206	0.971	0.73	5.45759889412467e-176	1	POSTN
1.07203362882862e-165	1.71122700206732	0.735	0.493	2.1462113249149e-162	1	MMP1
3.46918934671889e-154	1.00507275209461	0.934	0.679	6.94531707213122e-151	1	MMP14
4.62740409560455e-146	1.17202394494806	0.912	0.707	9.26406299940031e-143	1	BST2
3.04528832324783e-145	0.877493624484646	0.973	0.79	6.09666722314216e-142	1	CTSB
1.26706861741117e-129	0.969630149816089	0.962	0.771	2.53667137205717e-126	1	TMEM176B
1.74232022983018e-126	0.784388930468529	1	0.967	3.48812510012001e-123	1	COL3A1
9.1033040807189e-123	1.03294217506899	0.865	0.683	1.82248147695992e-119	1	TDO2
1.27870175351077e-120	0.765674420578873	1	0.963	2.55996091052856e-117	1	COL1A1
3.03486041024822e-116	0.948939984899809	0.914	0.711	6.07579054131693e-113	1	SPON2
2.54174434392756e-113	0.86264066911956	0.865	0.611	5.08857217654298e-110	1	FBLN2
9.4622961426454e-112	0.831458778927563	0.839	0.67	1.89435168775761e-108	1	PDPN
2.40081110555763e-109	1.54561321813906	0.705	0.37	4.80642383332638e-106	1	MMP3
2.14070156522521e-108	0.789928877234104	0.871	0.681	4.28568453358088e-105	1	MFAP2
1.02777941646114e-107	0.845152451055368	0.84	0.539	2.05761439175521e-104	1	FAP
1.39901111872195e-105	0.90571573559116	0.771	0.518	2.80082025968135e-102	1	SPHK1
8.30112956988079e-105	0.715735415832364	0.984	0.805	1.66188613989013e-101	1	AEBP1
2.05245113167032e-98	0.769550562939166	0.995	0.901	4.10900716560398e-95	1	PCOLCE
3.13037042557605e-98	0.685990022385734	0.998	0.984	6.26700159200326e-95	1	HLA-B
1.08928914199692e-93	0.795790012351	0.851	0.546	2.18075686227783e-90	1	ISLR
3.00197079051713e-93	0.616800183139525	1	0.984	6.0099455226153e-90	1	COL1A2
8.15892164792421e-93	0.523519521977077	0.888	0.742	1.63341611391443e-89	1	IFI30
1.40670543182775e-92	0.771704831030364	0.804	0.528	2.81622427451915e-89	1	FMO1
3.43346924986015e-92	0.807707878326527	0.833	0.619	6.87380543822002e-89	1	IFIT3
5.83613488656326e-91	0.872764558593528	0.839	0.627	1.16839420428996e-87	1	TNFAIP6
7.41023551374346e-91	0.599228094731317	1	1	1.48352914985144e-87	1	FTH1
2.39316805886962e-89	0.670394675492132	0.992	0.879	4.79112245385698e-86	1	SERPINF1
3.95022754326868e-88	0.759521071676209	0.704	0.372	7.9083555416239e-85	1	DIO2
9.6314728500504e-86	0.544749939267627	0.687	0.484	1.92822086458009e-82	1	DERL3
3.72225013766594e-85	0.3276608278828	0.656	0.373	7.45194477560721e-82	1	GBP5
8.6728214242655e-85	0.730033010468612	0.981	0.91	1.73629884913795e-81	1	COL6A1
1.64879486513044e-83	0.749463740835326	0.947	0.773	3.30088731999113e-80	1	IL32
2.42375303601381e-83	0.645249635542757	0.934	0.711	4.85235357809964e-80	1	MXRA8
3.96182085053097e-83	0.589202344296385	1	0.975	7.931565342763e-80	1	BGN
1.07685630853602e-82	0.824280556378374	0.667	0.489	2.15586632968912e-79	1	GREM1
4.13452537659733e-81	0.823774736739417	0.753	0.456	8.27731980394785e-78	1	PLAU
7.9075823292163e-81	0.72017054293392	0.833	0.545	1.5830979823091e-77	1	INHBA
8.00295825348378e-80	0.638229172969675	0.998	0.962	1.60219224234745e-76	1	COL6A2
5.0600523553087e-76	0.760903172094885	0.955	0.808	1.0130224815328e-72	1	SFRP2
5.07607545167816e-74	0.706055553519118	0.846	0.632	1.01623030542597e-70	1	F2R
5.74786279555574e-73	0.559120114081705	0.808	0.505	1.15072213167026e-69	1	COL12A1
1.40962890347773e-71	0.606186249363348	0.844	0.568	2.82207706476242e-68	1	GGT5
1.73027132041588e-71	0.454664357493766	1	1	3.46400318347259e-68	1	B2M
1.04526002538026e-69	0.626681008062381	0.625	0.466	2.09261057081127e-66	1	MMP13
1.58384530448556e-69	0.866321352161992	0.834	0.669	3.17085829958009e-66	1	PRSS23
5.42296472423356e-69	0.489151119403326	0.931	0.698	1.08567753779156e-65	1	VCAN
1.88526834423651e-68	0.789232178387331	0.824	0.641	3.77430722516149e-65	1	CHI3L1
2.51127949422665e-68	0.681162864123105	0.767	0.604	5.02758154744175e-65	1	ANGPTL2
3.27396031958738e-67	0.545537903124651	0.922	0.738	6.55446855981393e-64	1	EMILIN1
9.91063261418197e-65	0.472191540592617	0.714	0.513	1.98410864935923e-61	1	IDO1
2.88076118551648e-63	0.561121787709092	0.772	0.556	5.76728389340399e-60	1	ISG20
3.80149714451361e-63	0.589078467924087	0.932	0.732	7.61059728331625e-60	1	LMCD1
6.40166649697902e-63	0.698832741089445	0.878	0.678	1.2816136326952e-59	1	DPT
3.80731025374585e-61	0.507163686768753	0.998	0.946	7.6222351279992e-58	1	RARRES2
8.54867823114822e-61	0.486885311197849	0.907	0.719	1.71144538187587e-57	1	COL5A1
1.1424543672866e-60	0.446839964008606	0.766	0.608	2.28719364330777e-57	1	CXCL11
1.43548006799402e-60	0.637236080265907	0.599	0.439	2.87383109612404e-57	1	GJB2
3.81434928235753e-60	0.723517329215684	0.752	0.531	7.63632726327978e-57	1	PLAT
1.72583389444314e-58	0.254125906414541	0.999	0.938	3.45511945667516e-55	1	LUM
1.03769228267654e-57	0.329482154151727	0.88	0.621	2.07745994991842e-54	1	THBS2
1.82854138600188e-57	0.427650751096109	0.981	0.868	3.66073985477575e-54	1	THY1
6.07197943878751e-57	0.593941964789635	0.802	0.543	1.21561028364526e-53	1	SULF1
5.50578128833793e-56	0.289300807032222	0.474	0.613	1.10225741392525e-52	1	CXCL13
2.03615294164612e-55	0.622980467205604	0.773	0.564	4.07637818917552e-52	1	HTRA3
1.39912117654911e-54	0.326554983313969	0.802	0.524	2.80104059545131e-51	1	ANTXR1
3.35482053104957e-54	0.489356607437682	0.756	0.547	6.71635070316123e-51	1	MXRA5
7.44089629646316e-54	0.46161845463956	0.727	0.443	1.48966743855192e-50	1	COL15A1
7.92158148694397e-54	0.477693080022913	0.535	0.435	1.58590061368618e-50	1	NTM
2.04082000341744e-53	0.444018368099983	0.993	0.953	4.08572164684172e-50	1	C1S
1.5726499037572e-52	0.494149379227835	0.861	0.707	3.14844510732191e-49	1	PDLIM2
5.47032735017402e-52	0.514150980875834	0.789	0.666	1.09515953550484e-48	1	GPM6B
1.62532828600919e-51	0.35364266751432	0.952	0.79	3.2539072285904e-48	1	COL5A2
6.26452820049072e-48	0.481319370899399	0.864	0.738	1.25415854573824e-44	1	CLEC11A
2.4892257358795e-47	0.47917422335598	0.667	0.501	4.98342992323076e-44	1	LOXL2
2.5985242950147e-47	0.512840572712997	0.615	0.42	5.20224563861942e-44	1	COL11A1
3.40920350566757e-47	0.669939415361951	0.849	0.634	6.82522541834647e-44	1	ASPN
6.43303356776395e-47	0.480045473283147	0.776	0.568	1.28789332026634e-43	1	PRRX1
7.40784373925441e-47	0.508402206683628	0.741	0.515	1.48305031659873e-43	1	GPNMB
8.90003659587112e-47	0.467563702204151	0.885	0.721	1.7817873264934e-43	1	SMIM3
1.37212145506172e-46	0.601607871552938	0.744	0.529	2.74698715303355e-43	1	VCAM1
3.28533362603746e-46	0.347073945099796	0.955	0.849	6.57723791932699e-43	1	MMP2
6.1410447119072e-46	0.433169410946322	0.875	0.698	1.22943715132382e-42	1	TNFSF13B
2.169552098915e-45	0.403809738716513	0.838	0.684	4.34344330202782e-42	1	ACP5
3.00482200712826e-44	0.632188062589178	0.764	0.606	6.01565365827077e-41	1	GBP1
1.17386154090175e-43	0.442794455498094	0.907	0.721	2.35007080488531e-40	1	FBXO32
1.20144986024681e-43	0.285037442078195	0.999	0.965	2.40530262021411e-40	1	DCN
1.04716354885406e-39	0.612074372182174	0.689	0.489	2.09642142480582e-36	1	ADM
1.45731955298639e-39	0.475004089369253	0.859	0.679	2.91755374507876e-36	1	IFITM1
3.22200304763917e-38	0.277327730475559	0.988	0.911	6.45045010137362e-35	1	COL6A3
1.07218577300852e-36	0.993067043879285	0.554	0.327	2.14651591756306e-33	1	CST1
1.47185729868057e-36	0.302458893676399	0.76	0.534	2.9466583119585e-33	1	HTRA1
1.95871481855716e-36	0.468768581791288	0.613	0.405	3.92134706675144e-33	1	IFI44L
2.07617526116178e-36	0.318730751585787	0.748	0.53	4.15650287284589e-33	1	CD68
6.14550871391393e-36	0.253480965717077	1	0.984	1.23033084452557e-32	1	SPARC
6.4866758539533e-36	0.485142524760468	0.758	0.588	1.29863250596145e-32	1	OLFML2B
2.90651449973084e-35	0.517192842988252	0.721	0.568	5.81884202846115e-32	1	COL10A1
3.37840584105349e-35	0.323614221563784	0.996	0.965	6.76356849378909e-32	1	C1R
4.39138511277969e-35	0.647522280551316	0.685	0.564	8.79155299578493e-32	1	CXCL10
4.95817944853586e-35	0.437230457642426	0.522	0.422	9.9262752559688e-32	1	IL7R
1.67450162261746e-34	0.507593078744454	0.741	0.554	3.35235224848015e-31	1	TMEM204
2.1973839759879e-34	0.339529672268059	0.588	0.571	4.39916271992777e-31	1	ADAM12
7.28296614800317e-33	0.376363245531215	0.672	0.472	1.45804982283023e-29	1	IFIT1
4.11951241469158e-32	0.387184074314148	0.825	0.693	8.24726385421254e-29	1	PDIA6
1.01616140008755e-31	0.336611519637483	0.756	0.577	2.03435512297527e-28	1	CTSS
1.36742053845793e-30	0.489533324945618	0.568	0.387	2.73757591799277e-27	1	MMP7
6.93944216102924e-30	0.40109671593234	0.885	0.781	1.38927632063805e-26	1	MDK
7.44797175629559e-30	0.340501315584037	0.815	0.7	1.49108394561038e-26	1	PSMA2
1.88122685857842e-29	0.452574248992475	0.813	0.651	3.766216170874e-26	1	HOPX
7.02280528099396e-29	0.338177079752765	0.995	0.973	1.40596561725499e-25	1	SERPING1
9.83761103919952e-29	0.285996001756967	0.86	0.695	1.96948973004774e-25	1	GLUL
1.46439404532066e-28	0.416743924979097	0.615	0.472	2.93171687873195e-25	1	MX1
4.56217356103179e-28	0.266120585714757	0.873	0.7	9.13347146918564e-25	1	CYP1B1
1.10379103138654e-27	0.350978042601365	0.713	0.529	2.20978964483586e-24	1	APOD
1.12353864048396e-27	0.334874302926549	0.753	0.568	2.24932435824889e-24	1	PKIG
3.73446496736973e-27	0.438248233762944	0.576	0.383	7.4763988646742e-24	1	MAFB
2.8040487677224e-26	0.318056300916537	0.731	0.58	5.61370563298024e-23	1	COL5A3
1.50345804833166e-25	0.318488048702963	0.436	0.352	3.00992301275999e-22	1	RSAD2
6.95168465962058e-25	0.358278658057382	0.562	0.404	1.39172726885604e-21	1	SGIP1
2.47033790399e-24	0.404351315127332	0.567	0.474	4.94561648378797e-21	1	CRABP2
1.43823048494525e-23	0.428165486828848	0.769	0.613	2.87933743086038e-20	1	IFI6
1.95393779070869e-22	0.258240925876581	0.965	0.864	3.9117834569988e-19	1	TSC22D3
4.30187116659282e-22	0.302702556968939	0.846	0.707	8.61234607551883e-19	1	CTSC
8.86252663569349e-22	0.260283489528364	0.541	0.444	1.77427783246584e-18	1	GRP
3.79758173828168e-19	0.266613581520292	0.558	0.458	7.60275864003992e-16	1	BASP1
8.16156285507824e-19	0.267444931744556	0.836	0.748	1.63394488358666e-15	1	TMBIM4
5.41652838677076e-18	0.299927403703857	0.613	0.507	1.08438898303151e-14	1	PLAUR
6.23276243235803e-18	0.250604692309792	0.738	0.687	1.24779903895808e-14	1	LRRC17
1.29652445281976e-17	0.340110299247205	0.695	0.601	2.59564195454517e-14	1	OLFML3
1.67667589972255e-17	0.263698716609255	0.769	0.634	3.35670515124455e-14	1	F3
2.35661478757458e-17	0.289750658386006	0.922	0.817	4.71794280472431e-14	1	DDIT4
3.9928837606129e-17	0.256998040625016	0.536	0.4	7.99375328874703e-14	1	RALA
5.97863300895805e-17	0.268092242052068	0.765	0.707	1.1969223283934e-13	1	CHN1
1.12940047375909e-16	0.273426258831217	0.446	0.307	2.2610597484657e-13	1	INSIG1
8.13266627129489e-15	0.368692863660984	0.721	0.606	1.62815978751324e-11	1	ISG15
2.11837938217766e-12	0.267763216097492	0.609	0.518	4.24099552311968e-09	1	FIBIN
3.17481667212158e-11	0.341783720374495	0.674	0.643	6.3559829775874e-08	1	CXCL9
0.00368465680201954	0.261808523445129	0.452	0.394	1	1	ANKRD28
0	2.64351655595656	0.794	0.621	0	10	CLDN5
0	2.13266298547869	0.953	0.631	0	10	CCL14
0	1.92113769991853	0.794	0.525	0	10	VWF
0	1.52164479815817	0.925	0.641	0	10	GIMAP7
0	1.43409296952984	0.757	0.384	0	10	CDH5
0	1.25708820484137	0.757	0.562	0	10	TIE1
3.12041980600414e-319	1.34965067703453	0.785	0.517	6.2470804516203e-316	10	CD93
1.51176874268992e-317	1.38780068784718	0.953	0.536	3.02656102286522e-314	10	PECAM1
3.48904120795384e-293	0.736356273814258	0.449	0.31	6.98506049832359e-290	10	SOX18
7.67731066597073e-290	2.29786061600282	0.925	0.425	1.53699759532734e-286	10	RAMP2
2.32734742453965e-287	0.881285327857074	0.57	0.226	4.65934954392839e-284	10	TM4SF18
5.65298732707978e-267	0.717058675452857	0.449	0.401	1.13172806288137e-263	10	SOX7
8.45099101814885e-246	0.263673128003836	0.187	0.292	1.6918884018334e-242	10	GPIHBP1
9.44172600100127e-230	0.425917762739963	0.505	0.574	1.89023354540045e-226	10	CYYR1
9.52163432746268e-226	1.8637066877908	0.869	0.415	1.90623119235803e-222	10	CALCRL
3.34101464601978e-217	0.506144904972137	0.252	0.508	6.68871132133161e-214	10	APLN
2.38334997593568e-216	1.18070639807586	0.673	0.503	4.77146665182322e-213	10	GIMAP4
4.477887607194e-204	1.86197695065018	0.822	0.581	8.96473098960238e-201	10	EGFL7
8.93014096672831e-194	0.812223965135808	0.579	0.239	1.78781422153901e-190	10	EMCN
9.23260947231295e-190	1.29968422195224	0.682	0.391	1.84836841635705e-186	10	PLVAP
9.0099873308361e-182	0.733953530666363	0.495	0.412	1.80379946363339e-178	10	THSD7A
1.04240464402459e-180	0.600211265388541	0.804	0.293	2.08689409733724e-177	10	TBX1
1.07792942532766e-180	1.13914464024785	0.841	0.174	2.15801470950598e-177	10	MMRN1
2.58109306773743e-179	0.486990249566855	0.383	0.447	5.16734832161034e-176	10	RBP7
1.00799309845593e-175	1.36116862253474	0.757	0.407	2.01800218310878e-172	10	CLEC14A
8.84221284155941e-175	0.983257417555501	0.813	0.196	1.77021101088019e-171	10	FLT4
8.2736163305856e-172	1.05787857749333	0.617	0.287	1.65637798938324e-168	10	PODXL
1.71674536893847e-169	0.618405434985627	0.542	0.43	3.43692422861482e-166	10	KANK3
3.3297494365261e-165	0.941051027368729	0.626	0.431	6.66615837192525e-162	10	FAM167B
1.43032261282507e-162	0.413816137460834	0.262	0.46	2.86350587087579e-159	10	FCN3
2.04246555169644e-162	4.75892774385629	0.907	0.707	4.08901603449628e-159	10	CCL21
4.8448988789299e-159	0.86881020747357	0.551	0.309	9.69948755561766e-156	10	S1PR1
1.6717333947058e-155	0.847220937761159	0.355	0.427	3.34681025620102e-152	10	APLNR
1.05395304703407e-153	1.01688940392279	0.514	0.467	2.1100140001622e-150	10	TNFRSF4
7.34529429343569e-146	0.984926175859886	0.682	0.393	1.47052791754583e-142	10	TMEM255B
3.57316237571162e-143	0.398322537364521	0.542	0.517	7.15347107617466e-140	10	KDR
8.33747810122583e-134	0.786230322239143	0.514	0.453	1.66916311586541e-130	10	DLL4
1.55235710272841e-133	0.800666620195416	0.533	0.499	3.10781891966227e-130	10	FLT1
4.6485942518912e-133	0.659061303795495	0.308	0.508	9.30648569228617e-130	10	MADCAM1
7.5145146920583e-133	0.685360668675501	0.804	0.303	1.50440584135007e-129	10	PROX1
2.86585918276386e-130	0.440263956337627	0.364	0.489	5.73745008389325e-127	10	GIMAP5
5.34391515057685e-128	1.12421494102914	0.57	0.365	1.06985181314548e-124	10	RAMP3
4.58328014541922e-120	1.09515061558722	0.766	0.575	9.17572685112928e-117	10	ICAM2
5.33526683868608e-119	0.669506767225211	0.43	0.58	1.06812042110495e-115	10	SELP
8.02739358362675e-112	0.735014500179046	0.598	0.488	1.60708419544208e-108	10	NOTCH4
1.46682194410333e-108	0.675592658978627	0.421	0.263	2.93657753209487e-105	10	F2RL3
6.58822058600908e-104	0.967465717670924	0.729	0.487	1.31896176131902e-100	10	CD34
4.91201662185104e-98	0.879840500470078	0.86	0.224	9.83385727694578e-95	10	NRN1
9.4611093221302e-98	1.25399678976194	0.804	0.661	1.89411408629047e-94	10	RNASE1
2.4504734422668e-94	0.368064096967353	0.43	0.177	4.90584783141813e-91	10	LMO2
1.23791867603946e-89	0.395493015337123	0.888	0.639	2.478313189431e-86	10	MRC1
4.20810524057784e-87	0.422095348747911	0.383	0.423	8.42462669163683e-84	10	GPR146
7.10992171606192e-87	0.31195003671818	0.393	0.192	1.4234063275556e-83	10	SOX17
5.15565111103174e-85	1.16221062267578	0.458	0.472	1.03216135242855e-81	10	STC1
2.59624722163269e-83	0.490105887772504	0.383	0.112	5.19768693770865e-80	10	PCDH12
5.87582741895449e-82	1.1071620825603	0.701	0.285	1.17634064927469e-78	10	LY6H
2.99899416434036e-76	0.492505471626959	0.262	0.235	6.00398631700939e-73	10	PDGFB
2.30762548487207e-75	1.02222840012913	0.308	0.208	4.61986622071388e-72	10	ESM1
4.89196763827447e-74	0.367402349990347	0.346	0.573	9.79371921182549e-71	10	CDA
1.05259775855178e-73	0.595515066962561	0.579	0.314	2.10730071262067e-70	10	PCDH17
7.84552991329205e-73	0.771502031108536	0.402	0.402	1.57067508864107e-69	10	PREX2
1.32585167832874e-68	0.718807590073054	0.72	0.367	2.65435506001414e-65	10	LYVE1
1.87517108492416e-67	0.760297476618178	0.505	0.344	3.75409251201817e-64	10	TSPAN7
2.37976643745723e-67	0.279784904085691	0.196	0.352	4.76429240778937e-64	10	SEMA3G
4.79921760987988e-64	0.526394479299374	0.692	0.465	9.60803365497952e-61	10	GATA2
6.2028443808756e-62	1.93584867936211	0.766	0.394	1.2418094450513e-58	10	FABP4
3.39186371163868e-59	0.305685079347122	0.28	0.477	6.79051115070063e-56	10	GABRD
3.78518921024642e-58	1.91619000515369	0.897	0.53	7.57794879891334e-55	10	GNG11
1.68232010392529e-57	1.49228715134169	0.935	0.697	3.36800484805844e-54	10	GMFG
5.83571487818827e-53	0.397238393607155	0.804	0.227	1.16831011861329e-49	10	SCN3B
3.11521412873758e-50	0.29730430982288	0.72	0.19	6.23665868573264e-47	10	NTS
1.00117290421186e-49	1.00479259989222	0.813	0.691	2.00434815423215e-46	10	BCAM
5.58545348634768e-49	0.477995200724489	0.364	0.627	1.1182077879668e-45	10	CD36
3.50933118586187e-46	1.22900469279831	0.794	0.571	7.02568103409547e-43	10	ESAM
1.87403632267141e-44	0.325384671692024	0.252	0.444	3.75182071798817e-41	10	SELL
1.08815313671273e-43	0.533837213582679	0.794	0.28	2.17848257969888e-40	10	CYTL1
1.26119137664619e-42	2.33207645735337	0.85	0.462	2.52490513604568e-39	10	FABP5
2.96596206059574e-42	1.52733655260431	0.935	0.502	5.93785604531267e-39	10	TM4SF1
8.67169377987784e-42	0.894948503791603	0.439	0.498	1.73607309473154e-38	10	SNCG
6.3511585345801e-40	1.59855169939771	0.822	0.388	1.27150193862294e-36	10	TFF3
2.81687678384873e-38	0.775170039140521	0.813	0.466	5.63938732126516e-35	10	CNKSR3
5.63359886754978e-36	1.51697223257739	0.664	0.527	1.12784649328347e-32	10	ANGPT2
4.42078693568223e-35	0.916879945179978	0.589	0.411	8.85041544523582e-32	10	AQP1
7.25868726029485e-35	0.489236049877891	0.561	0.575	1.45318918951103e-31	10	RAPGEF5
9.53485164452268e-35	1.23869824661374	0.748	0.625	1.90887729923344e-31	10	HLA-DRB1
3.92965268088504e-33	0.309941457374498	0.832	0.331	7.86716466713184e-30	10	HS3ST1
4.19962567000033e-33	0.410276329193492	0.29	0.387	8.40765059134066e-30	10	SEMA6A
2.52726358794841e-32	0.779546549950776	0.505	0.378	5.05958170307272e-29	10	THBD
5.41142084687288e-32	0.436051102806619	0.243	0.43	1.08336645354395e-28	10	CA2
1.52681817090845e-31	0.499274701634873	0.841	0.368	3.05668997815872e-28	10	LRRC1
4.92119617776735e-31	0.781422149344882	0.664	0.416	9.85223474789023e-28	10	EFNA1
5.28115901873013e-31	0.621341019209393	0.589	0.426	1.05728803554977e-27	10	EDN1
2.6104379569974e-30	0.935686457628204	0.776	0.562	5.22609678990879e-27	10	LAPTM5
1.19424751156229e-28	0.741575692121932	0.841	0.578	2.3908835181477e-25	10	IL33
1.98582671515995e-28	1.13335422760406	0.813	0.598	3.97562508375021e-25	10	CXCR4
2.2237437780487e-28	0.352892800914552	0.336	0.491	4.45193504365349e-25	10	LTC4S
2.3770312346061e-28	0.693582330027228	0.57	0.618	4.75881653168141e-25	10	ADAMTS9
2.55911024054475e-27	0.571942989649347	0.458	0.436	5.12333870157059e-24	10	JAM2
2.71166437906154e-27	1.04710440915564	0.794	0.686	5.42875208688121e-24	10	MARCKSL1
1.09958568475134e-26	0.516420175702753	0.598	0.319	2.20137054087218e-23	10	SH2D3C
1.4012135331605e-26	0.35561246842052	0.804	0.3	2.80522949338732e-23	10	MPV17L2
2.98505702085698e-25	1.24525385063974	0.86	0.523	5.97608415575568e-22	10	STMN1
6.38844305149984e-25	1.13445412940875	0.794	0.503	1.27896629891027e-21	10	HP
4.06397722029954e-24	0.505147225678844	0.43	0.456	8.13608239503968e-21	10	JUP
7.2309014754305e-23	0.627013491149526	0.514	0.478	1.44762647538119e-19	10	HLA-DQB1
2.09205011467662e-22	0.630441492446948	0.542	0.575	4.1882843295826e-19	10	APOLD1
5.87678959349698e-21	0.317069450498208	0.271	0.397	1.1765332766181e-17	10	ADAMTS5
1.27479166294373e-20	0.319007059646481	0.869	0.561	2.55213290921335e-17	10	BATF
1.4002891512808e-20	0.759677601389087	0.841	0.469	2.80337888086416e-17	10	EDNRB
1.56639192441003e-20	0.370448447438338	0.85	0.476	3.13591663266889e-17	10	LCP1
2.04888088490116e-20	0.29682109039287	0.85	0.55	4.10185953157213e-17	10	PLCG2
4.32566502463388e-19	0.282538772798226	0.794	0.377	8.65998137931703e-16	10	ANXA2R
4.02089764300768e-18	0.263597011813629	0.85	0.429	8.04983708130138e-15	10	ARMCX6
7.60897237750693e-18	1.20329989195454	0.85	0.669	1.52331626997689e-14	10	IFI27
1.47686134664268e-17	0.339771591076391	0.776	0.429	2.95667641597864e-14	10	CLEC7A
2.02700199184193e-17	0.338975354463899	0.879	0.715	4.05805798766755e-14	10	KCNK3
2.18022605678486e-17	1.04238001685138	0.729	0.394	4.36481256568328e-14	10	ARL4A
2.18320974314318e-17	0.388501817143127	0.738	0.436	4.37078590577265e-14	10	HLA-DMB
2.70796014607618e-17	0.919259706423612	0.813	0.617	5.42133621244452e-14	10	ENG
3.32494963079922e-17	0.704535480227981	0.533	0.384	6.65654916086004e-14	10	INSR
6.45083920599861e-17	0.306407247751933	0.86	0.53	1.29145800904092e-13	10	TRPC6
1.48215076096418e-16	0.264103891190666	0.766	0.402	2.96726582345028e-13	10	DSP
3.49309325396952e-16	0.707301188996219	0.72	0.688	6.99317269444698e-13	10	ARHGDIB
4.07723895095951e-16	0.750393520244524	0.897	0.643	8.16263237982094e-13	10	CRIP2
6.58140629392318e-16	0.383892945487134	0.879	0.516	1.31759754004342e-12	10	FCER1G
8.39730861932926e-16	0.278321699359827	0.832	0.585	1.68114118558972e-12	10	FAM110A
9.71460342305127e-16	0.583298394368748	1	1	1.94486360529487e-12	10	TMSB4X
1.03258107278788e-15	0.467131995587185	0.869	0.608	2.06722730772133e-12	10	HLA-DQA1
4.90160800724752e-15	0.706219594946859	0.645	0.595	9.81301923050953e-12	10	C1orf54
9.93398894511216e-15	0.483035500227484	0.505	0.281	1.98878458681145e-11	10	ITM2A
1.03005465895215e-14	0.848083688643294	0.636	0.464	2.06216942722221e-11	10	GJA1
1.04548149442084e-14	0.738665976334475	0.888	0.525	2.09305395183052e-11	10	CLU
2.16531187953306e-14	0.617344616031507	0.841	0.589	4.33495438282519e-11	10	AKR1C3
2.91127947616699e-14	0.374414704983469	0.832	0.491	5.82838151128632e-11	10	SERPINI1
5.04707456026619e-14	0.320415298630669	0.86	0.533	1.01042432696529e-10	10	MAPKAPK5-AS1
5.19839005790985e-14	0.262381722121356	0.841	0.597	1.04071768959355e-10	10	HRCT1
9.12927134488738e-14	0.43302309654772	0.327	0.224	1.82768012324645e-10	10	CX3CL1
9.64286422088723e-14	1.02802425509449	0.907	0.693	1.93050141702162e-10	10	COL4A2
1.79092699256283e-13	0.898783120681522	0.916	0.728	3.58543583911079e-10	10	COL4A1
2.96371558538338e-13	0.569765115192975	0.607	0.579	5.93335860193752e-10	10	MCAM
5.24323795143131e-13	0.345197812945301	0.748	0.412	1.04969623787655e-09	10	RGS16
1.02585144246002e-12	0.319126344710867	0.477	0.582	2.05375458780497e-09	10	HLA-DRB5
1.08460172768999e-12	0.731440571670591	0.85	0.591	2.17137265883536e-09	10	STOM
1.16844380727052e-12	0.977940893801752	0.916	0.707	2.33922450215559e-09	10	TXNIP
1.34979207692598e-12	0.830289407405358	0.822	0.497	2.70228373800582e-09	10	LTB
3.79253236927187e-12	0.272677292899857	0.664	0.38	7.59264980328228e-09	10	PCDH1
5.22390435483929e-12	0.389232637151089	0.579	0.527	1.04582565183882e-08	10	SMAGP
7.14610387255801e-12	0.369777924538045	0.832	0.653	1.43064999528611e-08	10	LPL
8.83759648778645e-12	0.288988100763821	0.832	0.549	1.76928681685485e-08	10	FANCL
1.24454145975572e-11	0.934890735060026	0.776	0.768	2.49157200243095e-08	10	CD74
2.77787201600594e-11	0.613442706959283	0.888	0.611	5.56129977604389e-08	10	TCF4
2.9405860167621e-11	0.718054100042465	0.664	0.613	5.88705320555771e-08	10	HLA-DRA
5.92541453393377e-11	0.389036404292604	0.449	0.32	1.18626798969354e-07	10	HCLS1
6.71001461730088e-11	0.916731427489508	0.654	0.416	1.34334492638364e-07	10	ID1
7.09909157527133e-11	0.756342209306073	0.654	0.652	1.42123813336932e-07	10	SPRY1
8.96169066926196e-11	0.355203018234817	0.533	0.596	1.79413047198624e-07	10	HLA-DPA1
1.05814794853639e-10	0.417394402032496	0.421	0.535	2.11841219296986e-07	10	PGF
1.21244896076424e-10	0.66344664647889	0.654	0.457	2.42732281945001e-07	10	CRIM1
1.36955559592124e-10	0.301067190359316	0.271	0.415	2.74185030303433e-07	10	XIST
1.43932377252094e-10	0.297713721794757	0.346	0.355	2.88152619258692e-07	10	TGFBR3
1.56639370931454e-10	0.41917227751013	0.355	0.332	3.13592020604772e-07	10	HEY1
2.5707045675185e-10	0.43239029068204	1	0.999	5.14655054417204e-07	10	TMSB10
3.05277986293209e-10	0.578357645561249	0.785	0.783	6.11166528559004e-07	10	SRGN
5.652209335186e-10	0.603679952781905	0.841	0.642	1.13157230890424e-06	10	GJA4
6.76217512625551e-10	0.473667468977777	0.72	0.406	1.35378746027635e-06	10	COTL1
8.94016721822938e-10	0.35135706796665	0.822	0.577	1.78982147708952e-06	10	EIF1AY
1.6406852516746e-09	0.513147392363174	0.505	0.487	3.28465187385254e-06	10	CD320
2.29727582647808e-09	0.704267339381765	0.766	0.597	4.59914620460911e-06	10	RHOB
3.99273231939750e-09	0.285800619227881	0.85	0.603	7.99345010343379e-06	10	TESC
4.45632294081049e-09	0.643348598878504	0.729	0.561	8.92155852750261e-06	10	LY96
5.75227690338947e-09	0.405092186501819	0.822	0.591	1.15160583605857e-05	10	CPM
1.20940814796016e-07	0.481449014071569	0.664	0.51	0.000242123511221624	10	MEF2C
1.29398233147881e-07	0.403382544526878	0.467	0.218	0.000259055262762057	10	KLF2
1.3642510566961e-07	0.529258164074494	0.636	0.525	0.00027312306155056	10	NDRG1
1.62619051709085e-07	0.58606392298436	0.804	0.684	0.000325563341521588	10	CAV1
1.8249479696759e-07	0.435546647325532	0.607	0.655	0.000365354583529115	10	HLA-DPB1
2.72137425923828e-07	0.342033294542153	0.458	0.546	0.000544819126699503	10	CTSH
3.0563356586048e-07	0.272945476543258	0.364	0.438	0.000611878398852682	10	IFI44L
3.08419810220375e-07	0.447456127262439	0.991	0.986	0.000617456460061191	10	HLA-B
3.93728715137809e-07	0.327569624753514	0.972	0.856	0.000788244887705894	10	UQCR11
5.09830733386098e-07	0.492642925256274	0.794	0.58	0.00102068112823897	10	MAP1B
9.64614555406484e-07	0.310101898032011	0.832	0.661	0.00193115833992378	10	KANSL1
1.31295087951533e-06	0.408938444759948	0.439	0.579	0.00262852766078968	10	IGFBP3
1.63534379929579e-06	0.371298163353996	0.495	0.537	0.00327395828619016	10	LST1
2.00065304346163e-06	0.318191299669591	0.449	0.668	0.00400530739301019	10	IGFBP5
2.47232232046737e-06	0.733084126849123	0.71	0.635	0.00494958928557568	10	IFI6
2.61778398577539e-06	0.362411081448987	0.589	0.554	0.00524080353952232	10	ITGA5
2.93503298231959e-06	0.293403832233507	0.449	0.563	0.00587593603060381	10	TNXB
3.41141880553814e-06	0.389614494275543	1	0.949	0.00682966044868737	10	RPS21
6.62586236665603e-06	0.41091456419167	0.71	0.548	0.0132649764580454	10	FILIP1
9.38846151789418e-06	0.528007032688675	0.626	0.518	0.0187956999588241	10	ATP1A1
9.60339691405408e-06	0.987423276086473	0.449	0.48	0.0192260006219363	10	SPINK1
9.71933821030599e-06	0.260216956981131	0.645	0.502	0.0194581150970326	10	COL21A1
2.62138076192976e-05	0.516043854691626	0.636	0.551	0.0524800428538338	10	ZFP36L2
3.64766902387358e-05	0.274304562127634	0.374	0.202	0.073026333857949	10	PIGR
3.83421226827433e-05	0.306473942430066	0.654	0.436	0.076760929610852	10	YWHAH
4.32250330719571e-05	0.300045066955529	0.944	0.794	0.0865365162100581	10	MDK
5.22501297061769e-05	0.346018576540378	0.458	0.599	0.104604759671766	10	ADIRF
5.4325763378364e-05	0.291711564886973	0.925	0.763	0.108760178283485	10	TUBA1A
8.62776843187768e-05	0.346036863168649	1	0.99	0.172727924006191	10	MALAT1
0.000156595874665994	0.301400697585567	0.813	0.645	0.313504941081319	10	NPNT
0.00017784608888821	0.336562102183817	0.916	0.769	0.356047869954196	10	RBP1
0.000184107071526784	0.371625248642834	0.72	0.551	0.368582357196621	10	SLC38A2
0.000189872616840066	0.270446034939214	1	0.983	0.380124978913811	10	RPL37
0.000209526798322515	0.37776992480351	0.944	0.879	0.419472650241675	10	S100A10
0.000272140389722205	0.308350926733037	0.551	0.499	0.544825060223855	10	SEC11C
0.000329579728551973	0.268845194917343	0.43	0.375	0.659818616561049	10	PTPRK
0.000513063103777201	0.301495748077832	0.701	0.565	1	10	HTRA1
0.000543094713295011	0.262805559188395	0.57	0.425	1	10	CREB5
0.00071201765542735	0.269204692896523	1	0.985	1	10	IGFBP7
0.00180639883025493	0.314262258594206	0.794	0.702	1	10	GRN
0.00361155837319115	0.388365100836834	0.57	0.452	1	10	EBF1
0.00407058616093158	0.447694098498985	0.533	0.433	1	10	HES1
0.00691904613525585	0.749044206995958	0.869	0.778	1	10	SPP1
0.00985263167121145	0.288132554038216	0.832	0.739	1	10	CD9
0	2.79621712026659	0.921	0.613	0	11	UBE2C
0	2.54739529059938	0.91	0.538	0	11	TOP2A
0	2.28676281850263	0.865	0.538	0	11	CDK1
0	2.2828194844271	0.843	0.42	0	11	BIRC5
0	2.03169315666541	0.764	0.39	0	11	MKI67
0	1.92123566293956	0.764	0.495	0	11	RRM2
0	1.47348245117258	0.809	0.519	0	11	ASPM
6.14617663426511e-321	2.12135807581377	0.82	0.477	1.23046456217987e-317	11	CDKN3
2.40685735050605e-297	1.8970571562659	0.652	0.541	4.81852841571311e-294	11	CCNB1
2.07482615257481e-285	2.06174815944303	0.876	0.567	4.15380195745476e-282	11	CENPF
3.83721593415097e-274	2.178054994674	0.82	0.472	7.68210630017023e-271	11	TK1
5.88367592774721e-237	1.47226255778112	0.584	0.445	1.17791192073499e-233	11	CDC20
5.95417705778093e-226	2.30912382861068	0.876	0.52	1.19202624696774e-222	11	TYMS
1.62852134327376e-220	0.804755128484783	0.315	0.206	3.26029972923406e-217	11	NUF2
8.64838700227562e-192	1.645599960472	0.674	0.454	1.73140707785558e-188	11	PRC1
9.0512136251708e-192	1.98012235155068	0.876	0.294	1.81205296775919e-188	11	NUSAP1
5.33409224296612e-186	2.35684035096847	0.888	0.493	1.06788526704182e-182	11	PTTG1
8.69560179519918e-154	1.37752277498628	0.697	0.295	1.74085947939888e-150	11	CCNB2
1.68125422068406e-132	1.25374400913797	0.618	0.121	3.36587094980949e-129	11	AURKB
5.45170117522173e-132	2.81927425876241	0.989	0.522	1.09143057527939e-128	11	STMN1
8.28671506366484e-113	1.14820525570894	0.764	0.122	1.6590003557457e-109	11	DEPDC1
1.47492428028254e-105	2.63353635209201	0.899	0.445	2.95279840912565e-102	11	HMGB2
3.72677931668978e-102	1.09400824487101	0.753	0.439	7.46101219201293e-99	11	KIF23
3.40230906956061e-95	1.38876065210049	0.82	0.506	6.81142275726034e-92	11	KIF20B
9.92304079710183e-76	0.936609572114276	0.787	0.564	1.98659276757979e-72	11	PSRC1
4.76884470634292e-75	1.038513157802	0.719	0.445	9.54722710209852e-72	11	CKAP2
3.76314071300342e-70	2.08784242389939	1	0.898	7.53380770743285e-67	11	TUBA1B
1.23430343079625e-66	1.15786213023316	0.764	0.444	2.47107546845408e-63	11	TMSB15A
2.09340022476649e-60	0.939335733926577	0.787	0.455	4.19098724998251e-57	11	GINS2
5.15998793825574e-60	0.507089866568777	0.753	0.113	1.0330295852388e-56	11	CDCA8
2.15734933854473e-59	0.471418969916958	0.787	0.384	4.31901337576655e-56	11	RTKN2
5.24806446596621e-57	0.476974093213416	0.449	0.143	1.05066250608644e-53	11	IQGAP3
5.0325810589553e-56	0.521399915826051	0.607	0.213	1.00752272800285e-52	11	CKAP2L
9.17688621070506e-50	0.73392189954265	0.775	0.426	1.83721261938315e-46	11	AURKA
2.13885660069204e-48	1.7226027994904	0.865	0.319	4.28199091458545e-45	11	CKS2
2.34619994875198e-46	2.31985789320208	0.753	0.46	4.69709229740146e-43	11	HIST1H4C
2.47003895167818e-43	0.52039901508591	0.438	0.299	4.94501798125972e-40	11	HIST1H1A
3.6732131268502e-41	1.64211840743852	0.742	0.426	7.3537726799541e-38	11	KPNA2
7.22347303174042e-41	0.925987223058874	0.494	0.532	1.44613930095443e-37	11	RPL39L
6.56896798957693e-36	0.781215743445201	0.539	0.482	1.3151073915133e-32	11	PSMC3IP
2.51826419744122e-34	0.571783894661181	0.809	0.588	5.04156492327732e-31	11	NPW
5.74191208471448e-32	0.625427848946095	0.742	0.614	1.14953079935984e-28	11	LRR1
3.71708714012202e-28	0.939453918645515	0.663	0.546	7.44160845452429e-25	11	NUDT1
1.42530653752428e-27	0.3056891545171	0.697	0.478	2.85346368812361e-24	11	KIF4A
3.76345806680012e-27	0.910108926638337	0.831	0.578	7.53444304973385e-24	11	PAFAH1B3
5.87134977125294e-26	0.913383940712779	0.854	0.564	1.17544422420484e-22	11	PPIH
1.49976999691318e-24	0.85962961419898	0.876	0.481	3.00253953382019e-21	11	CD320
8.17976056727288e-24	0.585724365251964	0.483	0.466	1.63758806556803e-20	11	CDKN2D
1.04055865970791e-18	0.442281511714868	0.809	0.48	2.08319843673524e-15	11	TMEM97
4.07127019721802e-17	0.468351332168575	0.461	0.404	8.15068293483047e-14	11	KNSTRN
1.9687611143128e-16	0.574760953091789	0.809	0.474	3.94145975085422e-13	11	MCM5
6.11114950353646e-16	0.724808020512083	1	0.997	1.223452130608e-12	11	LGALS1
1.46343298488132e-15	0.347073978369719	0.483	0.551	2.92979283573241e-12	11	FAM83D
8.23987051498277e-15	1.00952095680569	0.843	0.463	1.64962207709955e-11	11	FABP5
1.21558397163774e-14	0.74582812375407	1	0.954	2.43359911121876e-11	11	PFN1
3.21087177221735e-13	0.767115323690305	0.685	0.716	6.42816528797914e-10	11	CHN1
6.4191645702214e-13	0.624338466577112	0.539	0.578	1.28511674695832e-09	11	TEX30
8.14707098123909e-13	0.366416836402846	0.742	0.371	1.63104361044406e-09	11	TOMM34
8.92736824249701e-13	0.610941633595256	0.719	0.638	1.7872591221479e-09	11	PHGDH
1.1249550329563e-12	0.799086595117126	0.573	0.589	2.25215997597852e-09	11	G0S2
1.13551658798977e-11	0.614431351545299	0.921	0.674	2.27330420915552e-08	11	DBI
1.21810995010003e-11	0.298758860479345	0.82	0.536	2.43865612010025e-08	11	BARD1
1.37676283974044e-11	0.604327709428755	0.944	0.783	2.75627920516035e-08	11	SEC61G
2.06523358939638e-11	0.28843758659954	0.742	0.378	4.13459764597155e-08	11	TIPIN
3.22175447938625e-11	0.744750161991899	0.876	0.704	6.44995246773128e-08	11	HILPDA
4.96535616049174e-11	0.364784630063771	0.371	0.511	9.94064303330446e-08	11	CYGB
5.69326360243423e-11	0.559882890689476	1	0.998	1.13979137320733e-07	11	GAPDH
8.95678590417734e-11	0.250627826943451	0.685	0.341	1.7931485380163e-07	11	TSPAN7
1.06231536897182e-10	0.572881425148015	0.989	0.982	2.12675536868158e-07	11	NME2
1.20505208067529e-10	0.595718820073289	0.989	0.95	2.41251426551194e-07	11	RPS21
5.00600897501127e-10	0.325713742245009	0.258	0.377	1.00220299679726e-06	11	CDKN2A
7.61742707194203e-10	0.4933580449747	1	0.999	1.52500889980279e-06	11	RPS12
1.38130595102697e-09	0.386332722803582	0.348	0.281	2.765374513956e-06	11	CXCL5
2.44999019272425e-09	0.269116526293672	0.461	0.454	4.90488036583395e-06	11	CDCA7
3.5715600238204e-09	0.392699798166342	1	0.997	7.15026316768844e-06	11	RPS17
6.31413086130156e-09	0.596780274511429	0.64	0.409	1.26408899843257e-05	11	COTL1
1.29587022771612e-08	0.657475041466451	0.854	0.616	2.59433219588767e-05	11	MEST
3.03867277014671e-08	0.481105632914415	0.719	0.454	6.08342288583372e-05	11	CSPG4
3.59779932614849e-08	0.308887627936872	0.348	0.517	7.20279425094927e-05	11	AGR2
5.41428850153938e-08	0.675315880750783	0.764	0.766	0.000108394055800818	11	EMILIN1
6.2007158170755e-08	0.443317971015592	0.809	0.571	0.000124138330657852	11	APOLD1
1.08010008622959e-07	0.723139837941565	0.787	0.592	0.000216236037263163	11	IGFBP2
1.17104372985093e-07	0.286538014039545	0.573	0.295	0.000234442954716156	11	MAL2
1.24642537397505e-07	0.404080535629695	0.764	0.532	0.000249534359869806	11	POLR3K
1.88009461285803e-07	0.652008704041586	0.764	0.596	0.000376394941494178	11	NPM3
1.89526613173358e-07	0.520496904794713	0.438	0.329	0.000379432279573063	11	CXCL6
2.80418649697785e-07	0.325112100177271	0.202	0.314	0.000561398136694966	11	GPX2
3.3248008069244e-07	0.360070279070688	0.517	0.577	0.000665625121546265	11	PUSL1
3.57196602633057e-07	0.380982363736443	0.775	0.581	0.00071510759847138	11	KCNK17
3.99551797062887e-07	0.415970127097049	0.674	0.526	0.000799902697719899	11	MIS18A
4.81039924974634e-07	0.406780874922881	1	0.983	0.000963041929799217	11	RPL37
8.40929554883615e-07	0.3322669475707	0.517	0.258	0.001683540968877	11	CCL3
1.10273638692169e-06	0.495787502733156	0.843	0.657	0.00220767824661722	11	HIGD1B
1.42055157609385e-06	0.42582523440787	0.663	0.393	0.00284394425533989	11	PI15
2.05664143261224e-06	0.715669655470292	0.607	0.441	0.0041173961480897	11	PTN
3.09309931828086e-06	0.505683985385319	0.854	0.778	0.00619238483519828	11	COX4I2
3.30123468821959e-06	0.326678440292433	0.539	0.615	0.00660907184581562	11	TREM1
3.39437711078104e-06	0.545224123805397	0.854	0.715	0.00679554297578365	11	PSMA2
3.46293560600914e-06	0.421580430122175	0.629	0.448	0.0069327970832303	11	SCML1
3.94638383490183e-06	0.414379842272415	1	0.999	0.00790066043747346	11	ACTB
8.1605226100826e-06	0.345342185829265	0.809	0.568	0.0163373662653854	11	CSRP2
9.33181063308223e-06	0.316763818073512	0.809	0.732	0.0186822848874306	11	MTFP1
9.47471784503705e-06	0.65665788710485	0.843	0.686	0.0189683851257642	11	ARHGDIB
1.64498542993785e-05	0.640122215313517	0.607	0.408	0.0329326083073559	11	PHLDA2
1.86556299277135e-05	0.41826441166201	0.618	0.528	0.0373485711152824	11	CDKN2C
2.0606139201078e-05	0.25966855311164	0.91	0.796	0.0412534906805581	11	TRAPPC5
2.50892701683624e-05	0.34569867863526	0.528	0.574	0.0502287188770616	11	ADAM12
2.9661176261662e-05	0.320022003737385	0.854	0.666	0.0593816748758473	11	FAM162B
3.54995955644096e-05	0.706517060400309	0.584	0.527	0.0710701903199481	11	TNC
3.6373144841118e-05	0.318617265504877	0.742	0.619	0.0728190359719182	11	GEMIN6
3.90295933364828e-05	0.308846343932396	0.315	0.377	0.0781372458596385	11	TNFAIP3
3.94449711911855e-05	0.26134660124553	0.753	0.519	0.0789688323247533	11	FCER1G
4.63686294161053e-05	0.368897421543783	0.854	0.699	0.0928299960910428	11	TBX2
5.92818715869951e-05	0.253031702513431	0.809	0.699	0.118682306917164	11	NDUFA7
6.14008221711068e-05	0.610140450692192	0.831	0.765	0.122924445986556	11	TUBA1A
6.83075900700036e-05	0.350716871863744	0.989	0.938	0.136751795320147	11	LDHA
7.13859633861443e-05	0.405073541093624	0.843	0.711	0.142914698699061	11	PDIA6
9.05591775628902e-05	0.54472653295922	0.865	0.717	0.181299473480906	11	NDUFA4L2
0.000115181792701849	0.287933561973896	0.787	0.576	0.230593948989102	11	MCAM
0.000167238381555042	0.629770954916292	0.764	0.63	0.334811239873193	11	TGFBI
0.00018075567620866	0.317096927801269	0.438	0.53	0.361872863769736	11	MMP1
0.000197693260534696	0.283754549241398	0.18	0.263	0.395781907590461	11	IGFL2
0.000259606742206033	0.521469604915804	0.921	0.795	0.519732697896478	11	MDK
0.000285684948937334	0.297095249642509	0.719	0.512	0.571941267772543	11	OSTF1
0.000293335844214583	0.310163927375299	0.551	0.584	0.587258360117594	11	MAP1B
0.000431133342371749	0.334207225446989	0.865	0.848	0.863128951428242	11	LMNA
0.00048365763175162	0.474966513260991	0.742	0.727	0.968282578766743	11	CTSC
0.000493635933263648	0.406755112727886	0.843	0.776	0.988259138393823	11	CCDC102B
0.000512696981985247	0.274172511417211	1	0.999	1	11	TMSB10
0.000550185150264888	0.382313708443359	0.865	0.7	1	11	MOXD1
0.000903049140444634	0.286263957071012	0.831	0.74	1	11	VAMP8
0.00091042753609409	0.428443379637016	0.629	0.431	1	11	SAMD4B
0.000931751465538778	0.427062595696823	0.596	0.454	1	11	HSPB11
0.00105969355917328	0.314115445577616	0.798	0.627	1	11	GBP1
0.00115598453749931	0.313711025948214	0.966	0.905	1	11	TPM1
0.00121225774674303	0.282282376831173	0.573	0.652	1	11	MGST1
0.00156186492773604	0.312613160137268	0.528	0.515	1	11	PARP2
0.00178503110874792	0.42801287283258	0.685	0.595	1	11	C1orf54
0.00197109677854015	0.409126747357728	0.719	0.747	1	11	COL5A1
0.00211230744784024	0.268692000077052	0.652	0.467	1	11	DPCD
0.00298913573048889	0.536104315704707	0.854	0.762	1	11	MRPS24
0.00350681296338267	0.332645316098837	0.281	0.25	1	11	FXYD3
0.00358341133297405	0.285405117228662	0.663	0.504	1	11	PDIA4
0.00450588989747717	0.491802313318283	0.697	0.71	1	11	TDO2
0.0058561781269892	0.547059354862501	0.584	0.446	1	11	CCL4
0.00751546121289872	0.463506977890087	0.685	0.586	1	11	APOC1
0.00782176650396722	0.283024600011278	0.573	0.435	1	11	ARMCX6
0.00942997386317132	0.252267168305969	0.27	0.204	1	11	PIGR
0.00968464139306397	0.280541914687784	0.933	0.92	1	11	COL6A1
0.0097913149272039	0.266734657238683	0.27	0.341	1	11	CCL11
2.94869588702737e-302	2.8623086038792	0.859	0.599	5.90328916582879e-299	12	C1QC
9.86983922185012e-267	1.71283625469328	0.915	0.478	1.97594181221439e-263	12	FCGR3A
2.87534542094544e-259	3.00602898648737	0.958	0.575	5.75644153273277e-256	12	HLA-DRB5
2.07858966243052e-244	2.5357618755232	0.972	0.543	4.1613365041859e-241	12	AIF1
7.8352400725084e-238	0.706359693360131	0.451	0.575	1.56861506251618e-234	12	IGSF6
3.23947489909431e-237	3.19002288260127	0.944	0.649	6.48542874798681e-234	12	C1QB
1.03349414795522e-213	3.27243172843937	0.972	0.637	2.06905528420635e-210	12	TYROBP
2.41672537480436e-194	1.65926727341559	0.634	0.467	4.83828420035832e-191	12	S100B
3.08462708815632e-181	0.90131823155598	0.887	0.535	6.17542343048894e-178	12	FCGR2B
1.81123021803567e-176	1.52704875826398	0.648	0.439	3.62608289650741e-173	12	HLA-DMB
6.7331045543942e-167	1.23441943854223	0.873	0.541	1.34796753178972e-163	12	MS4A7
3.7982082266568e-166	1.43507848646987	0.845	0.574	7.60401286976691e-163	12	MS4A6A
8.94027951409083e-165	1.94990339028888	0.93	0.532	1.78984395872098e-161	12	LST1
5.76587638557119e-162	1.27011858177419	0.859	0.402	1.15432845239135e-158	12	MNDA
4.04853386244044e-161	1.16569558593564	0.845	0.367	8.10516479260575e-158	12	CYBB
1.56710922952091e-160	0.905781751614864	0.887	0.621	3.13735267750087e-157	12	TREM2
2.87087705185852e-160	3.09139859111792	0.873	0.668	5.74749585782076e-157	12	C1QA
8.19223319740144e-159	4.01385581828516	0.958	0.609	1.64008508611977e-155	12	HLA-DRA
1.89437554907888e-158	3.40280690748278	0.958	0.623	3.79253984925592e-155	12	HLA-DRB1
5.01237962572411e-155	3.1453140208755	0.972	0.59	1.00347840106997e-151	12	HLA-DPA1
5.75371032211559e-155	2.37951266059754	0.859	0.61	1.15189280648754e-151	12	HLA-DQA1
1.79282628180406e-153	1.11373463111213	0.817	0.563	3.58923821617173e-150	12	SPI1
2.09200909179924e-145	2.24533755404393	0.986	0.561	4.18820220178208e-142	12	LAPTM5
7.22206271883997e-144	2.65560014649159	1	0.761	1.44585695631176e-140	12	IFI30
2.83156312413624e-133	2.32839989632454	0.831	0.474	5.66878937452076e-130	12	HLA-DQB1
5.54191838991642e-125	2.80632892940949	0.958	0.518	1.10949206166127e-121	12	FCER1G
2.69352157103309e-121	0.776377859010347	0.859	0.612	5.39243018520825e-118	12	LILRB4
2.84696579053748e-120	2.44640537788105	0.901	0.575	5.69962551265604e-117	12	ALOX5AP
2.67451983536669e-118	2.94758411636945	0.958	0.65	5.35438871040411e-115	12	HLA-DPB1
1.01981845919149e-115	0.784247231934611	0.803	0.608	2.04167655530135e-112	12	VSIG4
2.27306253936253e-115	3.63250448317576	0.972	0.766	4.55067120380378e-112	12	CD74
9.19991152627033e-114	3.18473028796334	0.986	0.451	1.84182228755932e-110	12	LYZ
4.25921830905482e-112	1.65423981895056	0.704	0.575	8.52695505472776e-109	12	HLA-DMA
1.24573017807425e-111	1.34812091483103	0.944	0.542	2.49395181650464e-108	12	C1orf162
3.04142538822382e-105	0.810055749339534	0.859	0.576	6.08893362722409e-102	12	MS4A4A
1.57497453689693e-104	0.76469072770683	0.62	0.668	3.15309902286766e-101	12	FCN1
9.8208083893268e-95	0.600733704485975	0.803	0.583	1.96612583954323e-91	12	CD72
4.79334925809273e-92	0.627299899991204	0.451	0.412	9.59628521470165e-89	12	HLA-DQA2
1.75145272048887e-89	1.67970235771809	0.915	0.531	3.50640834641872e-86	12	ITGB2
9.34354595528262e-85	0.760914058442735	0.845	0.465	1.87057790024758e-81	12	LY86
1.38845397690088e-80	1.03078746435969	0.887	0.62	2.77968486175555e-77	12	CD53
2.84924551598854e-80	0.519730182178984	0.775	0.333	5.70418952300906e-77	12	RNASE2
7.81318876771882e-79	0.684509743844192	0.634	0.319	1.56420039129731e-75	12	CDH19
2.80530818078005e-78	1.21083236744498	0.887	0.641	5.61622697792165e-75	12	HCST
1.64243796158759e-69	1.13896394894665	0.831	0.616	3.28816079909836e-66	12	CORO1A
8.3677970444815e-69	0.724481836697222	0.789	0.332	1.6752329683052e-65	12	CD86
2.62974476728518e-66	0.50492027033465	0.803	0.519	5.26474902410493e-63	12	CLEC5A
2.79536444784795e-64	0.298578712155022	0.352	0.278	5.5963196245916e-61	12	PTPRZ1
1.64877282470341e-61	0.613748045276728	0.746	0.561	3.30084319505623e-58	12	RNASE6
2.27648734994854e-60	1.09778094599328	0.789	0.479	4.55752767459697e-57	12	LCP1
5.30679150330606e-59	0.515137741594854	0.831	0.559	1.06241965896187e-55	12	FPR3
2.61389581430095e-58	1.00315065459166	0.859	0.536	5.23301942023049e-55	12	FBP1
4.12800437833219e-57	1.31270949488222	0.845	0.586	8.26426476542104e-54	12	CD14
5.29789612859533e-56	0.893624116632987	0.817	0.573	1.06063880494479e-52	12	FCGR2A
3.66489000084807e-55	0.540166175061916	0.803	0.454	7.33710978169784e-52	12	CD163
4.64035194962472e-55	2.30795757053856	1	0.999	9.2899846031487e-52	12	FTL
8.86959168135162e-54	0.703189901976699	0.718	0.371	1.77569225460659e-50	12	MSR1
2.11789545076289e-49	0.452160476858752	0.521	0.512	4.2400266924273e-46	12	SDS
3.08654089542424e-49	1.96506588094564	0.986	0.781	6.17925487263932e-46	12	SRGN
3.29996848661612e-48	0.313295878656351	0.239	0.487	6.60653691020547e-45	12	TTYH1
2.90035537720525e-47	2.01618416977935	0.845	0.661	5.80651146516491e-44	12	RNASE1
4.21572030724275e-46	0.805377232802973	0.859	0.535	8.43987205509999e-43	12	CD37
1.68436590390302e-45	0.290202860290952	0.761	0.541	3.37210053961384e-42	12	CSF3R
2.98419993101927e-45	0.773290908308983	0.62	0.459	5.97436826190059e-42	12	NPL
2.36615951413218e-44	1.39183109034911	0.845	0.571	4.73705134729262e-41	12	RGS1
6.3783707928272e-43	0.573135095381801	0.817	0.362	1.27694983272401e-39	12	FPR1
4.36716664316797e-41	0.476072182037196	0.676	0.407	8.74306761962228e-38	12	PLEK
6.09458688297485e-40	0.330284660635794	0.479	0.637	1.22013629397157e-36	12	FABP7
1.08110624708722e-39	0.476618146574616	0.761	0.475	2.16437470666862e-36	12	PLA2G7
2.50962235571174e-38	0.603498193564289	0.789	0.431	5.02426395613491e-35	12	CLEC7A
1.30991410402831e-37	0.694144223822934	0.718	0.409	2.62244803626468e-34	12	SAMSN1
2.02707182336965e-37	1.31435772650664	0.887	0.582	4.05819779038603e-34	12	CD52
9.02716478955719e-37	0.37760082993693	0.775	0.642	1.80723839086935e-33	12	MRC1
2.83582253551952e-36	1.27541308769857	0.958	0.738	5.67731671611008e-33	12	VAMP8
3.84422420691672e-36	0.411730041338039	0.775	0.506	7.69613686224728e-33	12	C3AR1
6.63847253232708e-36	0.731684719205497	0.845	0.661	1.32902220097188e-32	12	TNFSF13
3.37890785040115e-35	1.7018074579655	0.915	0.558	6.76457351650311e-32	12	CD68
4.50052703753913e-35	1.59540055969135	0.845	0.6	9.01005512915334e-32	12	CTSS
3.72118152082553e-34	0.354309094544369	0.761	0.278	7.44980540469271e-31	12	PLD4
1.91006518496516e-33	0.387721059939979	0.676	0.331	3.82395050030024e-30	12	CLEC4E
2.38669613022125e-33	0.306992953727689	0.732	0.404	4.77816565270294e-30	12	FGFBP2
8.95337532029648e-33	1.97184033701975	0.901	0.778	1.79246573912336e-29	12	SPP1
8.99525520028346e-33	0.54009929113571	0.817	0.352	1.80085009109675e-29	12	CSF1R
2.34951258307736e-32	0.661286821609666	0.817	0.529	4.70372419132088e-29	12	SLC11A1
4.2693733716349e-32	1.00683062543229	0.845	0.597	8.54728549001307e-29	12	S100A8
5.33900391795433e-32	0.505828782907853	0.521	0.391	1.06886858437446e-28	12	HAVCR2
1.70757648074324e-31	1.81958910224829	0.915	0.676	3.41856811444796e-28	12	CTSD
7.89284510507119e-31	0.557464726932243	0.62	0.579	1.58014759003525e-27	12	EVI2B
1.25476771149354e-30	1.09680399751587	0.901	0.468	2.51204495841006e-27	12	SERPINA1
1.38903633671218e-30	0.610388601437928	0.845	0.585	2.78085074609778e-27	12	CPVL
1.60603238111131e-30	0.563549370252072	0.803	0.475	3.21527682698483e-27	12	OLR1
3.01742809645512e-30	1.48588358375553	0.803	0.575	6.04089104910315e-27	12	C15orf48
7.78428855267845e-30	0.26779044349768	0.746	0.556	1.55841456824623e-26	12	APOBEC3H
1.99449992493125e-27	0.947740437816361	0.676	0.538	3.99298884971237e-24	12	CADM1
3.13606960949871e-27	0.695877127530006	0.493	0.288	6.27841135821642e-24	12	TMEM59L
7.48244097589951e-27	2.0420121767308	0.761	0.585	1.49798468337508e-23	12	APOC1
9.59708374968606e-27	0.455723124867352	0.803	0.533	1.92133616668715e-23	12	SLA
3.91899951112212e-26	1.29334416445441	0.901	0.757	7.84583702126649e-23	12	S100A9
1.85213346376602e-25	0.725135052292529	0.718	0.428	3.70797119445958e-22	12	BCL2A1
2.14441980898805e-25	0.281477632840369	0.732	0.388	4.29312845759408e-22	12	FCGR1A
1.86654538183775e-24	0.781828734578396	0.69	0.531	3.73682385443917e-21	12	PTPRC
2.40193130464725e-24	0.936080328424728	0.986	0.84	4.8086664719038e-21	12	ATP6V0C
5.66867272203473e-24	0.437087825395056	0.606	0.365	1.13486827895135e-20	12	NCF2
6.50844790213844e-24	0.362813191179487	0.718	0.46	1.30299127000812e-20	12	AQP9
4.93357911882332e-23	0.267045336467664	0.282	0.314	9.87702539588429e-20	12	GAP43
4.23446732633576e-22	0.76317153693843	0.479	0.321	8.47740358732419e-19	12	HCLS1
4.45042850523565e-22	0.490997561109105	0.563	0.403	8.90975786748177e-19	12	CD48
5.66601266165166e-22	0.362730016483033	0.746	0.314	1.13433573486266e-18	12	UNC13D
8.63288178895778e-22	0.534787444597816	0.521	0.536	1.72830293414935e-18	12	MARCO
1.24371128592433e-21	0.260649418469	0.507	0.41	2.48990999442052e-18	12	LRMP
1.04191742351427e-20	0.315023400363396	0.437	0.355	2.08591868187557e-17	12	AZGP1
1.97559442878549e-19	0.800471547722485	0.817	0.388	3.95514004642855e-16	12	LSP1
1.32858542266447e-18	0.512653469130962	0.577	0.286	2.65982801617427e-15	12	CYTL1
2.78178765582329e-18	1.3004050660079	0.901	0.54	5.56913888695823e-15	12	CTSH
6.76506340161733e-18	0.935410503503152	0.817	0.706	1.35436569300379e-14	12	CCL18
7.76476076226433e-18	0.352246748959561	0.69	0.324	1.55450510460532e-14	12	RETN
3.13539453788562e-17	0.291073729106008	0.718	0.484	6.27705986484702e-14	12	GIMAP5
9.98624280620495e-17	0.271355414261805	0.648	0.199	1.99924580980223e-13	12	C5AR1
1.11625904073549e-16	0.413406505577659	0.761	0.457	2.23475059955244e-13	12	GINS2
1.58161948774275e-16	0.394951007846331	0.549	0.474	3.16640221446098e-13	12	NCF1
5.87837963287998e-16	1.34746087208074	0.887	0.717	1.17685160250257e-12	12	GLUL
1.40916378959468e-15	0.252098557314184	0.437	0.352	2.82114590676854e-12	12	CYTH4
6.40284172892704e-15	0.279062823142979	0.493	0.361	1.28184891413119e-11	12	LGALS2
1.30832140066969e-14	0.664879429845168	0.789	0.573	2.61925944414072e-11	12	SNX10
2.63921901999661e-14	0.647335471085886	0.887	0.758	5.28371647803322e-11	12	CD4
3.02862119672094e-14	0.463293072792006	0.352	0.186	6.06329963583531e-11	12	SLC16A10
4.12297210930957e-14	0.475438513526754	0.676	0.428	8.25419016283776e-11	12	VMO1
4.81142153104502e-14	0.444830161040855	0.563	0.217	9.63246590515214e-11	12	CXCL3
1.04299798139567e-13	0.506985538805648	0.761	0.646	2.08808195875414e-10	12	CXCL9
1.4293785553769e-13	0.53151973306944	0.451	0.418	2.86161586786456e-10	12	GPR183
1.50830764098927e-13	0.422535838013895	0.704	0.322	3.01963189726053e-10	12	ZNF582-AS1
1.71644477086429e-13	0.84619133472813	1	1	3.4363224312703e-10	12	FTH1
1.88581269883572e-13	0.814685899116333	0.887	0.699	3.77539702306911e-10	12	GMFG
2.10162438015255e-13	2.20527852443865	0.408	0.504	4.2074520090654e-10	12	LTB
3.98301045231479e-13	0.977736731294089	0.972	0.879	7.97398692553421e-10	12	S100A10
4.63627957916919e-13	1.13368575716125	0.93	0.816	9.28183171749673e-10	12	CTSB
7.92155449786507e-13	0.910449218603383	0.986	0.955	1.58589521047259e-09	12	PFN1
9.87626112946842e-13	0.626222045352227	0.592	0.297	1.97722747811958e-09	12	FGL2
1.60494101279601e-12	0.891452798951876	0.986	0.919	3.21309190761762e-09	12	PSAP
1.66823210803616e-12	0.660866602804589	0.817	0.63	3.33980068028839e-09	12	NKG7
7.11308869614421e-12	0.891669954305817	0.817	0.599	1.42404035696807e-08	12	CXCR4
1.82905198764281e-11	0.826310257058131	0.915	0.686	3.66176207926091e-08	12	ARHGDIB
2.33640706485722e-11	0.292086650810125	0.465	0.41	4.67748694384416e-08	12	SLCO2B1
9.11865148164893e-11	0.363279711709436	0.69	0.359	1.82555402662612e-07	12	IL10
1.2531986285207e-10	0.318430924345226	0.592	0.342	2.50890365429844e-07	12	KCTD14
1.46839999903264e-10	0.641207983654154	0.676	0.595	2.93973679806334e-07	12	SCG5
2.1128486257893e-10	0.325176543963403	0.746	0.436	4.22992294883018e-07	12	PHACTR1
2.82590801029248e-10	0.428039000174811	0.718	0.346	5.65746783660555e-07	12	SMOX
3.12183778326905e-10	0.311479759761842	0.282	0.3	6.24991924210464e-07	12	STX11
6.0543105325329e-10	0.533561816520953	0.606	0.375	1.21207296861309e-06	12	PLAC8
4.7632632633834e-09	0.409591586726432	0.493	0.677	9.53605305329356e-06	12	TPSB2
5.96845025740529e-09	0.357224599740378	0.676	0.323	1.19488374153254e-05	12	CKS2
9.34182241194099e-09	1.05252794723993	0.634	0.409	1.87023284687059e-05	12	COTL1
9.91761661489075e-09	0.869575384561694	0.915	0.702	1.98550684630113e-05	12	GRN
1.19997716085619e-08	0.356380952355682	0.479	0.431	2.4023542760341e-05	12	CAPS
1.39013807018768e-08	0.325992842498809	0.62	0.554	2.78305641651573e-05	12	PLCG2
1.63671540165746e-08	0.265929747937373	0.676	0.43	3.27670423411823e-05	12	AGR3
1.67843908021733e-08	0.37413750293427	0.761	0.474	3.36023503859509e-05	12	MPP1
3.50141797181258e-08	0.496000826038643	0.761	0.594	7.00983877956879e-05	12	CSTA
4.80252091986246e-08	0.504103372706101	0.592	0.594	9.61464688156463e-05	12	GCHFR
1.22372708139195e-07	0.593612029525356	0.563	0.258	0.000244990161694669	12	CCL3
1.30538314186812e-07	0.592472258165278	0.93	0.709	0.000261337705001997	12	BTG1
2.05636499844573e-07	0.761239221628066	0.775	0.67	0.000411684272688835	12	LGMN
2.18545138623071e-07	0.376792654428971	0.535	0.431	0.000437527367523389	12	UNK
2.53198115054576e-07	0.279065657323725	0.38	0.484	0.000506902626339261	12	HMGA1
2.66065698835518e-07	0.271975182000965	0.437	0.166	0.000532663529068707	12	IL1B
3.37894668173728e-07	0.381581983415715	0.549	0.623	0.000676465125683804	12	CD36
5.23251506605213e-07	0.504978186705877	0.634	0.424	0.00104754951622364	12	CA2
7.92922698167888e-07	0.427802765839068	1	0.999	0.00158743124173211	12	TMSB10
8.27485143942756e-07	1.15751639660076	0.803	0.717	0.0016566252581734	12	CSTB
1.41586674125259e-06	0.57007468952301	0.38	0.223	0.00283456521598769	12	HBEGF
2.27290728171057e-06	0.350143734073336	0.789	0.573	0.00455036037798457	12	EXOSC5
2.53356219284084e-06	1.00225770548319	0.789	0.687	0.00507219151006735	12	MMP9
2.82760665495175e-06	0.543825052400407	1	0.905	0.00566086852321341	12	SAT1
3.17407754778737e-06	0.386890523661628	0.775	0.611	0.00635450325067031	12	TREM1
3.66313308590771e-06	0.296630359201262	0.535	0.395	0.00733359243798723	12	SEMA6D
4.58055523707086e-06	0.421380031521635	0.577	0.394	0.00917027158461585	12	SCG2
1.15060462404179e-05	0.351516667252343	0.521	0.479	0.0230351045733167	12	MCM5
1.44368246183027e-05	0.53690689544458	0.704	0.463	0.028902522885842	12	IL4I1
1.54857617341308e-05	0.462944394990615	1	1	0.0310024949917299	12	TMSB4X
3.28632143904255e-05	0.491134156681343	0.746	0.597	0.0657921552096319	12	PAAF1
4.1619310326329e-05	0.578209618918612	0.901	0.725	0.0833218592733107	12	CTSC
5.90427768209827e-05	0.263811180399907	0.634	0.373	0.118203639195607	12	DPEP1
6.67663061142851e-05	0.309349434705819	0.394	0.427	0.133666144840799	12	SDC4
6.81533965162678e-05	0.412128290562928	0.394	0.217	0.136443099825568	12	CD83
6.95289984314102e-05	0.711436465163489	0.859	0.702	0.139197054859683	12	HSPA1A
6.99756650813173e-05	0.31302175258735	0.662	0.582	0.140091281492797	12	IL33
0.000143567814313526	0.379382025609928	0.535	0.375	0.28742276425568	12	HIST1H2AC
0.000189211780826456	0.473740798813333	1	0.999	0.378801985214564	12	ACTB
0.000208496814300894	0.270969624001959	0.676	0.471	0.417410622230389	12	TMEM170A
0.000261444329723495	0.547414652164825	0.831	0.709	0.523411548106437	12	TXNIP
0.000271874918819327	0.265185977718221	0.563	0.652	0.544293587476292	12	IFIT3
0.000287430028302544	0.412345221280291	0.986	0.969	0.575434916661693	12	NEAT1
0.000291936064010178	0.253342291167498	0.662	0.446	0.584456000148376	12	CCL4
0.000329427480001809	0.276253836989013	0.901	0.911	0.659513814963622	12	RNASEK
0.000416588622259363	0.363190284159188	0.592	0.554	0.834010421763245	12	NR2C2AP
0.000454941733354278	0.474432212882877	0.549	0.322	0.910793350175264	12	HSPA6
0.000508645032177488	0.386130680224713	0.563	0.498	1	12	PTTG1
0.00055971025626585	0.341514922930283	0.577	0.464	1	12	SEMA3C
0.000581293034099887	0.306033116017378	0.648	0.571	1	12	WDR54
0.000723659050036763	0.395383740628112	0.662	0.438	1	12	YWHAH
0.000740120334386993	0.524434462155848	0.563	0.361	1	12	NR4A2
0.000759507419768971	0.277186333813178	0.704	0.534	1	12	POLR3K
0.000841556246512624	0.411821860568954	0.746	0.62	1	12	TPSAB1
0.000848989621234249	0.430925475064133	0.817	0.634	1	12	IFI6
0.00107007176942926	0.391993832237538	0.972	0.938	1	12	LDHA
0.00109697028099333	0.290916268582815	0.479	0.452	1	12	HMOX1
0.00129058382155877	0.337150822280672	0.535	0.481	1	12	CLDN11
0.00138591118667821	0.318119278313156	0.732	0.683	1	12	GPM6B
0.0018018402531752	0.290532824035911	0.535	0.512	1	12	AVPI1
0.00186078015104972	0.299373798523504	0.507	0.521	1	12	NIF3L1
0.00227314126427773	0.315596532745762	0.662	0.527	1	12	STMN1
0.00228242425484943	0.426837721089496	0.958	0.898	1	12	TUBA1B
0.00232116086251309	0.271486147096274	0.507	0.464	1	12	LIPA
0.002608516195436	0.391870319727092	0.789	0.621	1	12	ISG15
0.00270273785808505	0.412491437537311	0.62	0.47	1	12	THOC6
0.00351671160017827	0.267428515634969	1	0.985	1	12	HLA-B
0.00384960936496261	0.358679749253743	0.634	0.555	1	12	MMP19
0.00432999575078896	0.354903545732204	0.817	0.723	1	12	TNFSF13B
0.00604048764155885	0.286324400075839	1	0.998	1	12	GAPDH
0.00677723051859369	0.326609439271037	0.451	0.399	1	12	ARL4A
0.00703929389823796	0.309306783642798	0.859	0.744	1	12	ANXA1
0.00734455568596468	0.271280739466355	0.634	0.492	1	12	MX1
0.0079513325126709	0.408217336223778	0.634	0.521	1	12	PLAUR
0.00811085289163642	0.354220855856489	0.493	0.413	1	12	MT1F
0.00969376216684969	0.454710678348717	0.775	0.681	1	12	GSN
0	1.31382684687109	0.586	0.586	0	13	CD2
2.12448227711736e-322	0.901866758067897	0.457	0.536	4.25321351878896e-319	13	LCK
1.0056554613105e-283	0.452925376936396	0.229	0.511	2.01332223354362e-280	13	CTLA4
1.4638533625065e-281	0.440064458752839	0.129	0.359	2.93063443173801e-278	13	P2RY10
4.95707606926156e-280	2.21613092449418	0.857	0.716	9.92406629066165e-277	13	GZMA
4.42666582848019e-221	1.55169261534276	0.729	0.679	8.86218498861735e-218	13	CD7
2.56588787684736e-215	0.606594386209422	0.286	0.467	5.1369075294484e-212	13	SH2D1A
1.14261298122406e-211	0.782543688762841	0.514	0.582	2.28751118841057e-208	13	TRAT1
5.00068036181707e-208	2.13702662113989	0.743	0.584	1.00113620843578e-204	13	CD52
1.09203494837422e-182	1.05818731175715	0.571	0.454	2.18625396664519e-179	13	CD3E
9.99871312519426e-181	1.31708302686908	0.571	0.607	2.00174236766389e-177	13	CD69
6.3292309315764e-173	0.560562167988433	0.343	0.587	1.2671120325016e-169	13	CD247
9.62406538760654e-172	0.92570724268755	0.386	0.425	1.92673789059883e-168	13	CD3G
1.89896438545931e-161	1.32463801155399	0.6	0.623	3.80172669968955e-158	13	CD53
3.68540987048952e-156	1.65932561845588	0.786	0.642	7.37819056072002e-153	13	HCST
3.11831842076875e-155	1.45253011099656	0.629	0.669	6.24287347837903e-152	13	GZMB
2.00216436033425e-152	2.01183888582576	0.829	0.63	4.00833304938918e-149	13	NKG7
1.79009260232204e-145	1.29840004877223	0.7	0.598	3.58376538984872e-142	13	CD3D
5.50143990039277e-141	1.23079642130725	0.629	0.618	1.10138826805863e-137	13	CORO1A
1.95247459079325e-132	0.905522724472839	0.429	0.482	3.90885413076809e-129	13	SPOCK2
7.72696150478213e-131	1.04965347873731	0.414	0.609	1.54693769325738e-127	13	KLRB1
4.13639598697326e-129	1.08336186159934	0.6	0.403	8.28106476592047e-126	13	CD48
2.16134367721303e-122	0.311693218827651	0.2	0.621	4.32701004178049e-119	13	MS4A1
9.79889048392281e-121	0.801692174325881	0.814	0.646	1.96173787488135e-117	13	GZMH
2.30643516510125e-119	1.13557699732138	0.586	0.532	4.6174832005327e-116	13	PTPRC
4.30202193480024e-118	1.41032843383481	0.8	0.488	8.61264791347008e-115	13	GZMK
7.88618927921207e-117	1.04713081034562	0.414	0.484	1.57881509369826e-113	13	LCP1
1.67331414000739e-113	2.5674673154817	0.914	0.622	3.3499749082948e-110	13	CCL5
1.04746424248731e-109	1.29096662341553	0.414	0.504	2.09702341345959e-106	13	LTB
6.63419382105652e-95	0.743711657875824	0.543	0.582	1.32816560297552e-91	13	RHOH
4.59052262496567e-94	0.490199323465843	0.329	0.607	9.19022629518128e-91	13	CXCR6
1.88450060048321e-93	2.1115270614642	0.8	0.6	3.77277020216738e-90	13	CXCR4
3.94265502642966e-92	1.05393544581037	0.629	0.584	7.89319536291218e-89	13	CYTIP
1.36706002098653e-91	0.930507105319765	0.429	0.54	2.73685416201504e-88	13	CD37
3.31543471540735e-87	1.90405204932326	0.714	0.573	6.63750030024551e-84	13	RGS1
1.05082465881069e-85	1.46556870476078	0.486	0.649	2.103750966939e-82	13	GNLY
4.45205950457579e-84	0.618387779843311	0.4	0.353	8.91302312816073e-81	13	ICOS
1.13839511670962e-83	0.661656118963692	0.243	0.362	2.27906702365267e-80	13	STAT4
2.52360893299065e-83	0.585793917903595	0.471	0.685	5.05226508384727e-80	13	TNFRSF18
3.30289262835069e-83	1.3175809956435	0.429	0.418	6.61239104195808e-80	13	GPR183
2.61068584959926e-82	0.439595401418925	0.614	0.509	5.22659307089773e-79	13	KLRC1
3.50477877172561e-82	0.412458918483759	0.2	0.373	7.01656710099468e-79	13	TIGIT
6.21160139779538e-78	0.83142667435133	0.843	0.624	1.24356259983864e-74	13	GPR171
5.89106994580195e-77	0.625074506619492	0.471	0.502	1.17939220314955e-73	13	CD27
4.35641661989363e-74	0.543032354018406	0.214	0.381	8.72154607302705e-71	13	CCR7
1.77655687475969e-72	0.383313814725022	0.329	0.597	3.55666686326889e-69	13	CD8A
2.39663896222392e-71	0.269155068784695	0.286	0.617	4.7980712023723e-68	13	IFNG
4.7784575428566e-70	1.03418626375961	0.714	0.54	9.5664720007989e-67	13	PRF1
1.39573573451201e-68	0.740048427984857	0.843	0.528	2.79426294049305e-65	13	CTSW
3.55766751663992e-67	0.81508084384297	0.429	0.569	7.12245036831312e-64	13	BATF
4.60200887121599e-67	0.38366345504716	0.329	0.429	9.21322176017441e-64	13	DEF6
3.3197256212991e-65	1.02438467815418	0.429	0.429	6.64609069384079e-62	13	CST7
3.15605706018241e-60	0.579403292932463	0.343	0.442	6.31842623448519e-57	13	SELL
5.83041180601033e-60	1.20478420643546	0.471	0.58	1.16724844356327e-56	13	ALOX5AP
5.8852856271015e-59	1.01642403754259	0.714	0.504	1.17823418254572e-55	13	GIMAP4
9.06556815479997e-59	0.860265286385979	0.5	0.412	1.81492674459095e-55	13	SAMSN1
7.89241724717795e-58	0.429932860773926	0.729	0.252	1.58006193288503e-54	13	CD8B
4.68791078220364e-56	2.01171479030127	0.729	0.445	9.38519738597168e-53	13	CCL4
1.17792721854098e-55	0.833029428732417	0.386	0.404	2.35821029151905e-52	13	LAT
2.63873018253186e-54	0.627559633364667	0.586	0.424	5.28273782542877e-51	13	CD96
1.68604894925473e-51	0.329493061864961	0.814	0.472	3.37546999640796e-48	13	KLRK1
6.76202911977596e-51	0.535262799399049	0.686	0.349	1.35375822977915e-47	13	CYTH4
2.4241334494666e-47	1.0866102373779	0.614	0.566	4.85311516583213e-44	13	LAPTM5
3.73753377642175e-46	0.571996787300869	0.786	0.347	7.48254262039635e-43	13	IRF4
6.56060092190185e-46	0.646366417429215	0.5	0.536	1.31343230456475e-42	13	SLA
5.20976525286171e-44	0.46313107963234	0.414	0.354	1.04299500362291e-40	13	IPCEF1
5.62549770080177e-41	0.285507855363767	0.771	0.149	1.12622463970051e-37	13	LY9
8.57688997610733e-41	0.308878378134697	0.229	0.488	1.71709337321669e-37	13	PBX4
2.28250611744211e-39	0.614548030048996	0.443	0.25	4.56957724711911e-36	13	SLA2
3.22955081945115e-39	0.432571607579294	0.286	0.257	6.46556074054121e-36	13	IL2RA
7.98988885860594e-38	1.53387538886118	0.943	0.781	1.59957574949291e-34	13	SRGN
3.96007496559199e-37	0.47423510413615	0.371	0.469	7.92807008111517e-34	13	TNFRSF4
7.14719475613739e-34	0.633258859565071	0.357	0.195	1.43086839017871e-30	13	GZMM
2.47479973200939e-30	0.724081051429456	0.329	0.531	4.9545490634828e-27	13	CCL4L2
3.61374362614841e-29	0.319243685114594	0.557	0.308	7.23471473954911e-26	13	PDCD1
4.99333600723559e-28	0.402532642981662	0.429	0.619	9.99665868648564e-25	13	CD79A
2.09018038931464e-27	0.269284416995748	0.4	0.546	4.18454113940791e-24	13	FXYD7
7.27094241878185e-27	0.883228672690912	0.457	0.393	1.45564267224013e-23	13	LSP1
3.23753190684378e-25	0.418729187675783	0.314	0.431	6.48153887750125e-22	13	FLVCR2
1.54503715765183e-24	0.791897841264446	0.771	0.577	3.09316438961896e-21	13	EVI2B
2.21732702562338e-24	0.798430911091742	0.3	0.438	4.439088705298e-21	13	IL7R
9.75614498902613e-23	0.546482060561448	0.3	0.393	1.95318022680303e-19	13	IL1RN
4.82258129288498e-22	0.713482438530482	0.286	0.286	9.65480774835573e-19	13	ITM2A
7.8601138871311e-22	0.466808636930963	0.543	0.474	1.57359480020365e-18	13	NCF1
2.67944819782967e-21	0.868207763803641	0.557	0.432	5.36425529205499e-18	13	TUBA4A
1.48457964959522e-20	1.15011320744771	0.986	0.709	2.97212845848964e-17	13	BTG1
9.70909390963295e-19	0.664077394949529	0.514	0.703	1.94376060070852e-15	13	GMFG
1.46184187040983e-18	0.923388871872611	0.629	0.587	2.92660742456049e-15	13	ISG20
4.87549235409055e-18	0.4470740067132	0.429	0.361	9.76073569288929e-15	13	TNIP3
7.53808357348819e-17	0.516389857180293	0.586	0.296	1.50912433141234e-13	13	STX11
8.69678709838473e-17	0.495625146862521	0.5	0.391	1.74109677709662e-13	13	HAVCR2
8.93015633508168e-17	0.678736933518802	0.829	0.532	1.78781729828335e-13	13	ITGB2
1.04596350666972e-16	0.582220149297871	0.657	0.646	2.09401894035279e-13	13	GIMAP7
8.33863050127705e-16	0.421062676642859	0.329	0.484	1.66939382635566e-12	13	ADAMDEC1
3.79250290862183e-15	0.547734419911107	0.257	0.366	7.5925908230609e-12	13	PDE4B
1.67518175052816e-14	0.284843940438275	0.229	0.307	3.35371386455737e-11	13	IL10RA
3.0128115536403e-14	0.432066952338561	0.343	0.433	6.03164873038789e-11	13	BCL2A1
3.16193126635743e-13	0.333189014426794	0.314	0.602	6.33018639524757e-10	13	TRAPPC6A
5.61243308194222e-13	0.396157042998948	0.257	0.355	1.12360910300483e-09	13	TNFSF14
5.91625550171788e-13	0.266792532205398	0.729	0.564	1.18443435144392e-09	13	SPI1
8.14322353758155e-13	0.294138607815813	0.486	0.604	1.63027335222383e-09	13	MZB1
1.68738430852778e-12	0.468329776216353	0.471	0.293	3.37814338567262e-09	13	DUSP4
2.81346470298602e-12	0.373326031814867	0.386	0.236	5.63255633537801e-09	13	GATA3
2.81773837588918e-12	0.359141838982883	0.4	0.234	5.64111222853014e-09	13	TNF
3.22156195015109e-12	0.37829150126447	0.357	0.606	6.44956702420248e-09	13	CTSS
4.32771235942306e-12	1.01837058125104	0.929	0.766	8.66408014356496e-09	13	CD74
4.83293841231759e-12	0.511374743267478	0.443	0.476	9.67554270145981e-09	13	BIRC3
3.88282752071248e-11	0.799308528939809	0.843	0.639	7.77342069646638e-08	13	TYROBP
4.49561271957153e-11	0.386780766670029	0.829	0.474	9.00021666458221e-08	13	HLA-DQB1
6.02537342637772e-11	0.905179838999517	0.343	0.186	1.20627975996082e-07	13	DUSP2
1.55817026444398e-10	0.469450257670122	0.414	0.457	3.11945686941684e-07	13	SLC25A19
2.89171024896508e-10	0.255248288008034	0.457	0.717	5.7892039184281e-07	13	MAL
4.27804391637966e-10	0.790072543275334	0.671	0.427	8.56464392059209e-07	13	CREM
5.4619561646863e-10	0.687628666394072	0.814	0.549	1.0934836241702e-06	13	ZFP36L2
7.91190806224509e-10	0.268664863332134	0.271	0.433	1.58396399406147e-06	13	VMO1
1.03129080347918e-09	0.292663851056279	0.543	0.408	2.06464418856531e-06	13	PLEK
1.09793209477125e-09	0.295859244970735	0.343	0.303	2.19806005373205e-06	13	PYHIN1
1.11441393382842e-09	0.352097070631462	0.286	0.367	2.23105669552451e-06	13	KLRD1
1.18511496152237e-09	0.896046460638055	0.471	0.259	2.37260015296778e-06	13	CCL3
2.15652487668065e-09	0.309527063935344	0.243	0.309	4.31736280311467e-06	13	SIAH2
2.3627044097889e-09	0.350804904784579	0.371	0.537	4.73013422839737e-06	13	RNF113A
2.39575594367806e-09	0.739349446333585	0.586	0.41	4.79630339924348e-06	13	COTL1
2.95840766290768e-09	0.490908056426287	0.371	0.322	5.92273214114117e-06	13	HCLS1
3.2307225788109e-09	0.254480384001301	0.3	0.505	6.46790660277943e-06	13	CLIC3
4.56167618929017e-09	0.835734117906108	0.8	0.448	9.13247573095893e-06	13	HMGB2
5.03140406130699e-09	0.784926175274202	0.871	0.651	1.00728709307366e-05	13	HLA-DPB1
5.43403684372295e-09	0.294169955199403	0.771	0.494	1.08789417611333e-05	13	ASRGL1
7.24079863488988e-09	0.414978858837761	0.743	0.534	1.44960788670495e-05	13	LST1
9.38184460599759e-09	0.316151036308962	0.743	0.53	1.87824529012072e-05	13	SLC11A1
1.75336628016814e-08	0.567972454174279	0.729	0.688	3.51023929289661e-05	13	ARHGDIB
2.35194756229322e-08	0.377968200013999	0.357	0.485	4.70859901971102e-05	13	TNFAIP8
5.04691759002566e-08	0.54237990381236	0.343	0.397	0.000101039290152314	13	TFF3
6.02065524627373e-08	0.441253364629377	0.457	0.594	0.0001205335180304	13	CXCL13
8.67641970459205e-08	0.768298227148393	0.857	0.74	0.000173701922485933	13	VAMP8
1.07558893248502e-07	0.507830476939361	0.757	0.457	0.000215332904283502	13	ITIH5
1.20907970147741e-07	0.425045887640101	0.386	0.552	0.000242057756235777	13	TBCC
1.61589505116622e-07	0.747487666231947	0.929	0.785	0.000323502189243476	13	IGF1
1.94015649978735e-07	0.850601115171064	0.9	0.709	0.000388419331257427	13	TXNIP
2.72236325301477e-07	0.426498846540574	0.743	0.659	0.000545017123253556	13	GAL
2.82545642397764e-07	0.548554898718173	0.657	0.373	0.000565656376080324	13	TNFAIP3
3.66511696278837e-07	0.571583365031052	0.743	0.428	0.000733756415950231	13	ZNF331
3.75377122790243e-07	0.799292139003509	0.729	0.612	0.000751504999826066	13	HLA-DRA
3.82615782790066e-07	0.744015073831422	0.757	0.626	0.000765996797145711	13	HLA-DRB1
3.92284516422705e-07	0.25077913718733	0.871	0.765	0.000785353601878255	13	FGA
4.7942854876697e-07	0.334062339009445	0.671	0.381	0.000959815954631473	13	RWDD2A
6.66719218339084e-07	0.309322645622756	0.771	0.546	0.00133477187511485	13	AIF1
7.15484879162239e-07	0.456793615897698	0.757	0.462	0.0014324007280828	13	CCDC28A
8.6605901384029e-07	0.397089697416395	0.471	0.591	0.00173385014570826	13	G0S2
9.08665837571607e-07	0.297904302546778	0.8	0.5	0.00181914900681836	13	ABCA8
9.54966510862907e-07	0.312448351830697	0.543	0.473	0.00191184295474754	13	LAG3
1.09353955644001e-06	0.306080415929399	0.757	0.449	0.0021892661919929	13	HAS1
1.29336499160305e-06	1.06339055650702	0.814	0.687	0.0025893167131893	13	PLA2G2A
1.6398119001644e-06	0.416533534021748	0.757	0.453	0.00328290342412914	13	NCOA4
1.66590072036546e-06	0.271852392607946	0.257	0.323	0.00333513324217165	13	RDH10
1.75897800490776e-06	0.265375007218315	0.643	0.708	0.00352147396582534	13	NDUFB8
1.95927750876925e-06	0.545179336615183	0.614	0.579	0.00392247357255603	13	HLA-DRB5
2.61890564373777e-06	0.282741583809203	0.557	0.283	0.00524304909876302	13	ADRB2
2.69505896102906e-06	0.304828189636605	0.571	0.28	0.00539550803998018	13	MXD1
4.32465248258504e-06	0.303787462489238	0.771	0.48	0.00865795427013525	13	MRPL48
5.90991450238822e-06	0.330150410580894	0.786	0.553	0.0118316488337812	13	NMRK1
6.13207493318244e-06	0.467029478041964	0.514	0.245	0.0122764140162312	13	NR4A3
6.47509950423474e-06	0.538533985396917	0.914	0.742	0.012963149207478	13	NFKBIA
7.7075454673715e-06	0.548940222193174	0.771	0.592	0.0154305060256778	13	HLA-DPA1
8.15219644937428e-06	0.562919618416213	0.829	0.702	0.0163206972916473	13	KLF6
8.68690639874257e-06	0.556002758162295	0.443	0.27	0.0173911866102826	13	PMAIP1
9.74278505996371e-06	0.317356517279531	0.757	0.484	0.0195050556900474	13	CHCHD6
1.21561724297852e-05	0.279099203061819	0.257	0.367	0.02433665720443	13	CDK5RAP1
1.22833017964221e-05	0.357663594945632	0.314	0.467	0.024591170196437	13	HIST1H4C
1.24590732891108e-05	0.273085790088265	0.771	0.577	0.0249430647247999	13	MS4A4A
1.34370052065355e-05	0.593698522275837	0.786	0.583	0.0269008844234841	13	ID2
1.60060097406936e-05	0.602405578326805	0.586	0.641	0.0320440315008687	13	C3
1.70014366385267e-05	0.345468314763433	0.614	0.458	0.0340368761503304	13	ALPL
1.79248900059321e-05	0.267192448701892	0.743	0.575	0.035885629791876	13	MS4A6A
1.97159484481304e-05	0.351260969417105	0.771	0.541	0.0394713287931571	13	MRPL46
2.34883654569112e-05	0.791581701196223	0.843	0.744	0.0470237076447363	13	ANXA1
2.77371441830226e-05	0.353783654758719	0.329	0.31	0.0555297626544112	13	EREG
3.21970514642367e-05	0.536627169278915	0.843	0.598	0.064458497031402	13	SERPINE2
3.22668870705561e-05	0.426096613163622	0.843	0.705	0.0645983079152533	13	ACP5
3.25905281907782e-05	0.3946159032301	0.929	0.723	0.0652462374379379	13	CYP1B1
3.63216323294315e-05	0.297466744511656	0.629	0.481	0.0727159079235218	13	PSAT1
3.78296708746437e-05	0.400591670398755	0.443	0.42	0.0757350010910367	13	THAP2
5.07051222011442e-05	0.797075145146955	0.557	0.431	0.101511654646691	13	PIM1
5.64270860269685e-05	0.873998175992877	0.457	0.484	0.112967026225991	13	CCL2
6.34574964015302e-05	0.341224349069481	0.714	0.453	0.127041907795863	13	HSPB11
7.29299760460196e-05	0.303386293132026	0.757	0.509	0.146005812044131	13	AVPI1
9.28164169291033e-05	0.270749014151626	0.771	0.525	0.185818466692065	13	SMAGP
9.42561142387033e-05	0.324049684461213	0.586	0.621	0.188700740705884	13	NAMPT
0.000101933482246051	0.329609656332351	0.414	0.441	0.204070831456595	13	YWHAH
0.000102149096207076	0.255793395286242	0.4	0.517	0.204502490606566	13	OSTF1
0.000108140204178417	0.52360104553168	0.657	0.578	0.21649668876519	13	ICAM2
0.000110475000838707	0.28652344453452	0.386	0.549	0.221170951679091	13	NUDT1
0.000122608018951811	0.323256945864716	0.357	0.4	0.245461253941526	13	ARL4A
0.000123108624674283	0.53597086909019	0.743	0.493	0.246463466597915	13	MYC
0.000128359313163537	0.699983035910133	0.9	0.751	0.256975344953401	13	C7
0.000129651441038374	0.341069022450613	0.529	0.298	0.259562184958825	13	FGL2
0.000148482234128092	0.350524520117506	0.729	0.575	0.29726143272444	13	TEX30
0.000164274406358806	0.325787170585715	0.714	0.467	0.328877361530331	13	ANKRD37
0.000169242566072986	0.321728200968741	0.757	0.573	0.338823617278118	13	SNX10
0.00018060797306571	0.505151613835494	0.843	0.758	0.361577162077551	13	S100A4
0.000182374335604791	0.459633405821131	0.557	0.511	0.365113419880791	13	SLC2A3
0.000223999250402729	0.316442254323241	0.257	0.328	0.448446499306264	13	INSIG1
0.000234126659634879	0.267785994631749	1	1	0.468721572589028	13	TMSB4X
0.000239375256516514	0.382722472348236	0.671	0.566	0.479229263546062	13	DKK1
0.000248811256038374	0.421114810109242	0.343	0.266	0.498120134588825	13	CXCL1
0.000250899628737707	0.330307322459716	0.214	0.349	0.50230105673289	13	ARL4D
0.000270446010572301	0.256324356411577	1	0.999	0.541432913165746	13	RPS16
0.000301231486606848	0.408775929628127	0.8	0.781	0.603065436186909	13	ZFP36
0.000363427205818163	0.378130012251696	0.871	0.731	0.727581266047963	13	SERPINA3
0.000408455594065649	0.637144327194488	0.829	0.666	0.817728099319428	13	PLIN2
0.000472070031050986	0.324382729654719	0.343	0.395	0.945084202164074	13	MAP3K8
0.000481593555271552	0.513877365067361	0.829	0.716	0.964150297653646	13	PNRC1
0.000516170876645833	0.374526759750572	0.586	0.663	1	13	COL14A1
0.000532250333241635	0.62863167440982	0.671	0.543	1	13	CTSH
0.000550469422101375	0.296895176177481	0.686	0.465	1	13	QDPR
0.000725062900892187	0.263823389309494	0.329	0.382	1	13	SLC20A1
0.000734893014767671	0.339806304920366	0.843	0.726	1	13	SARNP
0.000772370714673389	0.289577997450721	0.886	0.7	1	13	MOXD1
0.000793759181666326	0.538366658960186	0.4	0.326	1	13	CKS2
0.000838873616277152	0.395307705953126	0.614	0.517	1	13	NFATC2
0.000927641332824239	0.2600791369571	0.886	0.705	1	13	HILPDA
0.000975406452224396	0.254416825335444	0.414	0.409	1	13	MIR155HG
0.000999546500008468	0.686778642524343	0.757	0.613	1	13	RGS2
0.0011571601026943	0.39103135113399	0.543	0.34	1	13	CH25H
0.00120166877915083	0.280246306394865	0.443	0.57	1	13	ISCA2
0.00229297239097832	0.534837614602625	0.929	0.878	1	13	TSC22D3
0.00241409246960513	0.375514645550772	0.657	0.605	1	13	FOSB
0.00286730270550429	0.354499705714832	0.5	0.538	1	13	PAG1
0.00340317243875042	0.473738922614969	0.943	0.845	1	13	RPS4Y1
0.00392142734112648	0.282110783904743	0.443	0.457	1	13	GADD45A
0.00464233549557967	0.325769136548745	0.457	0.535	1	13	S100P
0.00560399344644982	0.326285445429346	0.943	0.906	1	13	SAT1
0.00562396275107229	0.326327331712133	0.6	0.408	1	13	SGK1
0.00634733123109917	0.633122039784319	0.914	0.806	1	13	PTGDS
0.00740283985567988	0.293240011668105	0.743	0.566	1	13	PPIH
0.00774451078336742	0.31913573342087	0.714	0.571	1	13	PLEKHH2
0.0083259318982051	0.423462037836996	0.543	0.408	1	13	RCAN1
0.00902326970962648	0.270603778292183	0.986	0.969	1	13	NEAT1
7.18947232731186e-257	1.58550949327169	0.981	0.695	1.43933235992783e-253	2	VCAN
1.77122516597258e-242	1.59945089975498	0.999	0.963	3.5459927822771e-239	2	FN1
3.86679353994829e-235	1.40148117436166	0.967	0.613	7.74132066697647e-232	2	THBS2
3.11951679197753e-211	1.14550143064921	0.656	0.451	6.24527261753901e-208	2	FNDC1
6.29470830549201e-203	1.32537140572734	0.943	0.723	1.2602006027595e-199	2	COL8A1
1.52748456882783e-202	1.88297446407848	0.95	0.63	3.05802410679331e-199	2	SFRP4
1.07477734569489e-199	1.25181410252256	0.997	0.863	2.15170424608118e-196	2	CTHRC1
6.48228414702363e-195	1.15086765867591	0.794	0.397	1.29775328623413e-191	2	COL11A1
3.18256425930928e-192	1.37122757643956	1	0.964	6.37149364713718e-189	2	COL1A1
5.06859168222245e-185	1.27711083968018	0.891	0.652	1.01473205478094e-181	2	ITGBL1
2.32052181195246e-172	1.15372736660468	1	0.985	4.64568466752883e-169	2	COL1A2
7.55468236839393e-171	1.19357084645981	1	0.968	1.51244741015246e-167	2	COL3A1
8.80011019263605e-171	1.21211838215834	0.826	0.555	1.76178206056574e-167	2	COL10A1
1.11749666118387e-169	1.1358518979169	0.897	0.498	2.2372283156901e-166	2	COL12A1
4.19606019958074e-169	1.09801273071237	0.968	0.713	8.40051251956063e-166	2	COL5A1
3.4766510407955e-167	1.3393264881385	0.972	0.734	6.96025538367259e-164	2	POSTN
3.68475343125887e-163	1.01213849707997	0.801	0.497	7.37687636938026e-160	2	ITGA11
2.59862681621509e-162	1.05881718629385	0.984	0.788	5.2024508860626e-159	2	COL5A2
1.63245899759342e-146	1.23306296039316	0.858	0.539	3.26818291318202e-143	2	SULF1
5.36517304893637e-146	1.07805461619664	0.916	0.538	1.07410764439706e-142	2	INHBA
2.25133405892713e-142	1.4544807772246	0.72	0.38	4.50717078597211e-139	2	COMP
1.96862880763554e-140	0.356915872919252	0.249	0.365	3.94119487288634e-137	2	CALB2
1.38012721398427e-128	1.23966302299946	0.911	0.694	2.76301468239652e-125	2	TIMP3
4.15968196362372e-128	0.92864341780343	0.963	0.803	8.32768329117468e-125	2	NBL1
1.13715498911119e-123	0.851794372827148	1	0.984	2.2765842882006e-120	2	SPARC
1.0990434149746e-121	0.9376692875781	0.976	0.81	2.20028491677914e-118	2	AEBP1
1.25991443201195e-119	0.928552793699471	0.993	0.928	2.52234869288792e-116	2	TAGLN
2.29714410507057e-117	0.604956913635074	0.491	0.441	4.59888249835129e-114	2	C5orf46
1.99967472787455e-106	0.900641750559513	0.727	0.55	4.00334880520485e-103	2	ADAM12
4.15347331861361e-101	0.997625936722065	0.822	0.526	8.31525358386444e-98	2	ANTXR1
7.81517078622792e-98	0.67722966786148	1	0.975	1.56459719140283e-94	2	BGN
1.68977315970321e-97	0.603633375382253	0.875	0.514	3.38292586572582e-94	2	DHRS3
1.62689846527961e-93	0.754390893821001	0.871	0.64	3.25705072748977e-90	2	CDH11
2.49494458265939e-93	0.680602356736625	0.947	0.707	4.9948790544841e-90	2	FSTL1
1.13910855191232e-92	1.1563352416513	0.866	0.635	2.28049532092846e-89	2	ASPN
1.4300122063497e-90	0.784824864258827	0.824	0.602	2.86288443711211e-87	2	FBN1
3.27096491107621e-90	0.409073657444431	0.485	0.539	6.54847175197458e-87	2	HSD17B6
5.23852728117253e-90	0.683413605402386	0.915	0.605	1.04875316169074e-86	2	RAMP1
6.26860501695872e-90	0.781516810485031	0.731	0.567	1.25497472439514e-86	2	LOX
1.52039524282532e-88	0.766777607244069	0.833	0.528	3.0438312761363e-85	2	HTRA1
2.49090820736827e-87	0.878771355956554	0.862	0.55	4.98679823115127e-84	2	ISLR
6.57734939679568e-85	0.693583889164591	0.574	0.266	1.31678534923849e-81	2	MFAP5
1.82213851669963e-84	0.671749511336068	0.976	0.894	3.64792131043265e-81	2	ACTA2
7.38775639974618e-84	0.731890433842926	0.794	0.545	1.47902883122918e-80	2	MXRA5
8.20885447220625e-84	0.741295424254607	0.647	0.435	1.64341266533569e-80	2	GJB2
1.73013615674599e-82	0.42992477614302	0.614	0.46	3.46373258580547e-79	2	SCT
4.03903099860367e-82	0.929591401710538	0.907	0.677	8.08614005920455e-79	2	DPT
6.98333737814477e-81	0.754426521789233	0.837	0.545	1.39806414310458e-77	2	FAP
4.18106180092457e-80	0.549854218602357	0.562	0.293	8.37048572545098e-77	2	C1QTNF3
1.88444110097115e-78	0.718305839874557	0.968	0.804	3.77265108414425e-75	2	CCDC80
1.64150158996359e-76	0.607087232962135	0.975	0.848	3.28628618310711e-73	2	MMP2
9.02765222170059e-75	0.593115853271117	0.485	0.227	1.80733597478446e-71	2	IGFL2
2.82510812415042e-73	1.01639992410451	0.751	0.55	5.65586646454914e-70	2	IGFBP3
2.86317447018258e-70	0.617344711358524	0.976	0.895	5.73207528930553e-67	2	TPM1
3.90057243443571e-70	0.479656916415407	1	0.996	7.80894601374029e-67	2	LGALS1
8.84262397072809e-70	0.586568331766916	0.769	0.49	1.77029331893976e-66	2	CILP
2.51102635144364e-69	0.800232227990399	0.858	0.647	5.02707475559017e-66	2	HOPX
4.06473490524624e-66	0.625298176930043	0.942	0.798	8.13759928030297e-63	2	CTSB
6.58440407949889e-66	0.523436936707935	0.999	0.95	1.31819769671568e-62	2	TPM2
9.75011447913592e-66	0.584049284542383	0.834	0.69	1.95197291872301e-62	2	MFAP2
1.1955912930309e-64	0.790148260541399	0.912	0.714	2.39357376864786e-61	2	CD9
1.09903058890325e-63	0.695585519967331	0.927	0.722	2.20025923898432e-60	2	FBXO32
3.48031119908016e-62	0.53509344409719	0.981	0.913	6.96758302055848e-59	2	COL6A3
7.38083926339179e-62	0.409238885586125	0.999	0.939	1.47764402053104e-58	2	LUM
3.08537229940994e-60	0.449669220774915	0.999	0.946	6.1769153434187e-57	2	RARRES2
2.24653249086496e-59	0.522285457293976	0.832	0.552	4.49755804671164e-56	2	PALLD
3.64174964999586e-59	0.514195976518126	0.512	0.44	7.29078279929171e-56	2	NTM
8.25487765752455e-58	0.771615950956922	0.817	0.562	1.65262650703641e-54	2	HTRA3
1.38869585916298e-57	0.554099964777205	0.897	0.697	2.78016911004429e-54	2	FLNA
2.71824959366002e-57	0.779300085470819	0.74	0.464	5.44193568650735e-54	2	PLAU
7.19019218012016e-55	0.628787436539698	0.61	0.398	1.43947647446006e-51	2	EDIL3
1.65860694456343e-54	0.629319855045957	0.621	0.499	3.32053110301598e-51	2	GREM1
1.7729581347214e-52	0.62090703004456	0.891	0.71	3.54946218571224e-49	2	MYLK
2.41621173473521e-52	0.41269020052857	0.488	0.247	4.83725589293988e-49	2	ENPP1
4.30463773043632e-52	0.477699959830437	0.485	0.487	8.61788473633352e-49	2	GAS1
5.48562738344654e-52	0.525430913633525	0.337	0.293	1.098222602166e-48	2	EPYC
6.32882342580756e-52	0.575499340861415	0.476	0.338	1.26703044984667e-48	2	OMD
1.16093347828395e-51	0.47824190427347	0.455	0.374	2.32418882352448e-48	2	MATN3
3.39740751103727e-51	0.490627989309318	0.825	0.6	6.80160983709661e-48	2	MEG3
9.35450441233694e-50	0.629579441697308	0.777	0.545	1.87277178334985e-46	2	LTBP1
8.40185576218588e-49	0.568688763689239	0.893	0.742	1.68205152358961e-45	2	LMCD1
1.51747836593924e-48	0.502184567835456	0.545	0.453	3.03799168861036e-45	2	SEMA3C
4.09770738227772e-47	0.340286190254282	0.358	0.206	8.20361017932e-44	2	SCUBE3
2.04459108040199e-46	0.340254938944764	1	0.999	4.09327134296479e-43	2	ACTB
5.71411492089474e-45	0.415961967654701	0.91	0.719	1.14396580716313e-41	2	MXRA8
1.12749665068644e-44	0.541225685853215	0.878	0.727	2.25724829467425e-41	2	PDLIM3
2.82281160102009e-43	0.336704296882826	0.935	0.813	5.65126882524222e-40	2	SFRP2
4.44756417282488e-43	0.359543842218256	0.984	0.937	8.90402347399541e-40	2	MYL9
5.2226782057325e-43	0.621625086313308	0.887	0.731	1.04558017678765e-39	2	ID3
3.22218801178406e-42	0.581530979365355	0.806	0.617	6.45082039959168e-39	2	DKK3
6.89183383051431e-41	0.572595721930201	0.759	0.537	1.37974513286897e-37	2	THBS1
2.52087443872168e-40	0.463877688356714	0.631	0.426	5.0467906263208e-37	2	SLC44A1
4.70469086995424e-39	0.7971980519372	0.761	0.577	9.41879112164839e-36	2	SERPINE2
1.22963128927781e-38	0.467906814647888	0.893	0.722	2.46172184113418e-35	2	NEXN
3.35393434925468e-38	0.544335174003734	0.812	0.584	6.71457656720788e-35	2	RGS2
4.18728802819181e-38	0.474111087141753	0.881	0.702	8.38295063244e-35	2	CYP1B1
6.31892543220452e-38	0.412092914160782	0.859	0.696	1.26504887152734e-34	2	MMP14
2.21048915226753e-37	0.517050193462328	0.788	0.553	4.42539928283959e-34	2	IGFBP6
2.45109404236995e-37	0.596995478822023	0.828	0.639	4.90709027282464e-34	2	IGFBP5
3.04990613894715e-36	0.342399851764381	0.85	0.645	6.1059120901722e-33	2	LTBP2
4.13903293571092e-36	0.417508766803903	0.55	0.461	8.28634393729326e-33	2	BASP1
4.66685607345939e-36	0.257800350851014	0.905	0.714	9.3430458590657e-33	2	CES1
6.946206327887e-35	0.477053908324329	0.671	0.436	1.39063050684298e-31	2	SAA2
1.51517508758721e-34	0.408187280841022	0.857	0.679	3.03338052534959e-31	2	MOXD1
1.5444193979192e-34	0.377425479990142	0.903	0.745	3.09192763463425e-31	2	EMILIN1
5.26775944847829e-34	0.42014386859016	0.781	0.634	1.05460544158535e-30	2	PLN
1.922717045389e-33	0.386119994093376	0.744	0.527	3.84927952486879e-30	2	SPHK1
4.02544466631644e-33	0.499649345277704	0.724	0.595	8.0589402219655e-30	2	MYH10
1.57388764022845e-31	0.538201763453585	0.613	0.469	3.15092305573736e-28	2	CRABP2
1.74422582630736e-31	0.346676833185182	0.808	0.605	3.49194010426733e-28	2	TGFBI
5.63012709319549e-31	0.440137274003138	0.611	0.519	1.12715144405774e-27	2	FIBIN
9.7376668748942e-31	0.449441220765435	0.585	0.45	1.94948090835382e-27	2	GJA1
1.45467911583239e-30	0.357893128854273	0.837	0.714	2.91226758989645e-27	2	PDLIM2
2.96996067408334e-30	0.438951973713772	0.859	0.69	5.94586126951484e-27	2	PRELP
3.7298995576654e-30	0.490376682009318	0.646	0.461	7.46725891444614e-27	2	COL15A1
1.86552622372136e-29	0.347777632287841	0.898	0.768	3.73478349989017e-26	2	LXN
8.61437221004816e-29	0.401148746323823	0.549	0.542	1.72459731645164e-25	2	PDGFRL
2.51777567629854e-28	0.412035836751643	0.723	0.691	5.04058690394968e-25	2	LRRC17
1.4434266946671e-26	0.413665832750971	0.715	0.614	2.88974024272353e-23	2	CNN1
5.36286738258163e-26	0.266280791482328	0.277	0.196	1.07364604999284e-22	2	RBP4
1.06517398041154e-24	0.440284898649265	0.464	0.342	2.13247830878391e-21	2	CXCL14
2.01147188059129e-24	0.264987438031983	0.785	0.609	4.02696670494375e-21	2	CSRP1
2.32798943210838e-24	0.251258746605422	0.881	0.787	4.66063484308098e-21	2	IL32
2.36911361675951e-24	0.32290777243339	0.584	0.517	4.74296546075254e-21	2	LOXL2
2.99234295456644e-24	0.381872348614664	0.797	0.679	5.99067059504201e-21	2	PDPN
1.34567863598749e-23	0.295653435556606	0.757	0.57	2.69404862924695e-20	2	IGFBP2
9.47663452566978e-23	0.313174532258387	0.743	0.556	1.89722223203909e-19	2	FGF7
1.98323005438388e-22	0.387084028995461	0.597	0.527	3.97042656887652e-19	2	KCNQ1OT1
4.62129312769044e-22	0.319366793333843	0.584	0.457	9.25182884163625e-19	2	LAMP5
3.85230568769979e-21	0.41002132255357	0.676	0.505	7.71231598677498e-18	2	TNC
2.47022980462532e-20	0.352956272427869	0.731	0.636	4.9454000688599e-17	2	FBLN2
4.49344348042736e-20	0.265110726483946	0.71	0.531	8.99587384781558e-17	2	ITGA5
9.38193247816738e-20	0.298912152957672	0.837	0.744	1.87826288212911e-16	2	CLEC11A
1.3431344170945e-18	0.272616941101223	0.744	0.621	2.68895510302319e-15	2	TNFRSF12A
1.80268032842784e-18	0.360598828251198	0.499	0.374	3.60896601751254e-15	2	GAS6
1.62675869633502e-17	0.371646350425411	0.688	0.586	3.25677091006272e-14	2	PRRX1
8.21207498758671e-17	0.252634462867255	0.936	0.83	1.64405741251486e-13	2	VMP1
2.14220394662142e-16	0.294444220571606	0.788	0.653	4.28869230113609e-13	2	LGMN
4.11739418310322e-16	0.308224573660224	0.838	0.733	8.24302315457264e-13	2	EFEMP1
8.73500704030326e-15	0.256990142391645	0.676	0.547	1.74874840946871e-11	2	PLAT
3.27446675989612e-14	0.297027607291205	0.7	0.658	6.55548245331204e-11	2	ELN
6.46936676810313e-13	0.286556616140045	0.573	0.445	1.29516722697425e-09	2	LTBP3
1.03288136923412e-10	0.673870023737167	0.614	0.508	2.06782850120671e-07	2	SAA1
8.85583946086767e-08	0.263933542419318	0.69	0.626	0.000177293906006571	2	LBH
0	3.98061809596627	0.986	0.631	0	3	RGS5
0	3.21655390107446	0.956	0.757	0	3	COX4I2
0	3.07672446316128	0.948	0.624	0	3	HIGD1B
0	2.90098954712695	0.97	0.688	0	3	NDUFA4L2
0	2.35285253807572	0.904	0.614	0	3	GJA4
0	2.20257838181009	0.986	0.7	0	3	COL4A1
0	2.17038238989248	0.938	0.694	0	3	TPPP3
0	2.04392414851545	0.983	0.681	0	3	PDGFRB
0	1.91330375832646	0.924	0.788	0	3	EGFL6
0	1.77183847664579	0.915	0.617	0	3	NOTCH3
0	1.74901204622121	0.908	0.61	0	3	KCNJ8
0	1.68414613055086	0.812	0.566	0	3	PTP4A3
0	1.56933089891254	0.796	0.553	0	3	MCAM
0	1.42270359161178	0.803	0.568	0	3	GJC1
0	1.29746392024669	0.798	0.661	0	3	ARHGAP15
0	1.26724597262406	0.848	0.685	0	3	GUCY1A2
0	0.950324563518395	0.815	0.68	0	3	P2RY14
9.38724727098368e-323	1.98770671592153	0.965	0.772	1.87932690365093e-319	3	PPP1R14A
9.02163869306116e-321	1.48794956481362	0.84	0.648	1.80613206635084e-317	3	FAM162B
6.29793433210735e-317	1.10677618644423	0.594	0.572	1.26084645328789e-313	3	APOLD1
1.92230650254218e-306	1.81060577872138	0.902	0.662	3.84845761808945e-303	3	ARHGDIB
1.74966171219161e-304	1.76283915050584	0.877	0.468	3.5028227478076e-301	3	MEF2C
1.157185617278e-300	1.16498077909923	0.821	0.581	2.31668560579056e-297	3	TESC
1.7414820236633e-297	1.53258440225763	1	0.984	3.48644701137393e-294	3	IGFBP7
2.86569783504602e-297	1.0650431320148	0.757	0.594	5.73712706576213e-294	3	ADAP2
7.33275213387738e-295	1.27916622595753	0.733	0.617	1.46801697720225e-291	3	ENPEP
1.3729624305977e-290	1.37208138646818	0.731	0.556	2.7486707860566e-287	3	ESAM
1.26457104282661e-289	1.2152232904927	0.784	0.702	2.53167122773888e-286	3	DBNDD2
1.67251176516159e-285	1.402105936564	0.907	0.761	3.3483685538535e-282	3	CCDC102B
2.65033122895239e-285	1.8031529658961	0.978	0.662	5.30596312036269e-282	3	COL4A2
1.10789069140364e-279	1.92452352719956	0.943	0.783	2.21799716419008e-276	3	CRIP1
1.13207190457434e-278	1.55584750454802	0.856	0.515	2.26640795295783e-275	3	PLXDC1
7.51446739571427e-278	0.824817697105074	0.804	0.707	1.504396372622e-274	3	KCNK3
2.60447630875899e-276	2.11800858791091	0.877	0.39	5.2141615701355e-273	3	PTN
1.46792182467923e-275	1.10372744610757	0.712	0.461	2.93877949300782e-272	3	KLHL23
1.81168823929782e-271	1.55188255012916	0.855	0.531	3.62699985507424e-268	3	TINAGL1
1.63623442621659e-268	1.28948707459424	1	0.973	3.27574132128561e-265	3	CALD1
1.13661038952882e-242	1.00581944101371	0.785	0.646	2.2754939998367e-239	3	ABCC9
4.89784871779699e-242	1.08281314622395	0.638	0.436	9.80549313302958e-239	3	CSPG4
5.73232424814712e-237	0.93576436425624	0.817	0.637	1.14761131447905e-233	3	LPL
9.0152158734654e-236	1.48918790382375	0.717	0.47	1.80484621786777e-232	3	SERPINI1
3.61841686931381e-233	1.06749487717266	0.659	0.587	7.24407057236624e-230	3	CPM
7.93740977923423e-233	0.979675833562701	0.788	0.559	1.58906943780269e-229	3	KCNK17
6.26156350321151e-230	1.03763709867301	0.728	0.512	1.25356501334294e-226	3	TRPC6
6.48372556471263e-228	1.63989461767331	0.961	0.744	1.29804185805547e-224	3	COL18A1
9.86653575667288e-223	1.41853184696589	0.72	0.323	1.97528045848591e-219	3	OLFML2A
1.79536560746623e-222	1.40328334933569	0.823	0.593	3.59432194614738e-219	3	NDRG2
4.41997742105838e-222	0.923986355141976	0.705	0.544	8.84879479695888e-219	3	LGI4
1.40503456337712e-221	1.31168702194087	0.82	0.5	2.81287919588099e-218	3	FOXS1
2.13396303309072e-221	1.23658259834462	0.662	0.514	4.27219399224762e-218	3	ANGPT2
2.59145774533564e-212	1.64809403269613	0.867	0.535	5.18809840616196e-209	3	CSRP2
7.62213819998373e-211	1.59367512561372	0.882	0.633	1.52595206763674e-207	3	FRZB
1.03918279333013e-208	1.20770020016962	0.801	0.658	2.08044395224693e-205	3	FAM13C
2.49832635148565e-203	0.920148876651355	0.823	0.548	5.00164935567428e-200	3	LAMC3
9.85305461368373e-203	1.0422987932291	0.671	0.606	1.97258153365948e-199	3	HEYL
1.11978001427738e-200	1.14803963066966	0.837	0.685	2.24179958858331e-197	3	TBX2
6.24991836172943e-194	1.4723921558918	0.975	0.903	1.25123365601823e-190	3	SPARCL1
3.3226964956298e-190	1.20919074450986	0.646	0.519	6.65203838425086e-187	3	PGF
4.60946535045413e-186	0.897346791494656	0.656	0.448	9.22814963160918e-183	3	CDH6
2.26495024304615e-181	0.724966258692356	0.567	0.258	4.5344303865784e-178	3	SLC38A11
3.6637173679118e-181	1.42144157129352	0.882	0.566	7.33476217055943e-178	3	NR2F2
3.17975957659546e-180	1.26319291728299	0.858	0.564	6.36587867234411e-177	3	STOM
3.76893340905283e-168	0.760107840319683	0.652	0.379	7.54540468492376e-165	3	FHL5
8.11535688632085e-161	1.28047100025323	0.905	0.621	1.62469444864143e-157	3	ITGA1
3.73036793058507e-159	1.51379748030414	0.855	0.421	7.46819659703131e-156	3	FABP5
6.95030841734774e-158	1.27975926290655	0.869	0.696	1.39145174515302e-154	3	CHN1
1.91673465655167e-153	0.759511480061399	0.577	0.352	3.83730278241645e-150	3	ITGA7
1.10047848419997e-150	1.59059076444653	0.915	0.642	2.20315792536834e-147	3	IFI27
5.09510084476527e-150	0.788873147485862	0.553	0.434	1.02003918912201e-146	3	INPP4B
2.55207906935e-146	0.602062377738897	0.705	0.502	5.10926229683871e-143	3	HRC
9.91870077668852e-146	0.420295741534624	0.474	0.547	1.98572389549304e-142	3	TMEM74B
2.55428145644351e-142	1.17455477086802	0.812	0.555	5.11367147579991e-139	3	MAP1B
1.01971205991933e-141	0.653783388889585	0.592	0.706	2.0414635439585e-138	3	BCAM
6.92407081795038e-141	0.98165198335648	0.714	0.421	1.38619897775367e-137	3	EBF1
2.99753358444846e-139	0.964200877943715	0.998	0.984	6.00106223606582e-136	3	HLA-B
5.70801121796591e-139	1.24896205099965	0.866	0.491	1.14274384583677e-135	3	NID1
3.22183486785007e-136	0.433082350639776	0.559	0.445	6.45011340543584e-133	3	SLC6A1
2.24862001579434e-133	0.694245928850878	1	1	4.50173727162027e-130	3	B2M
5.15444931970369e-133	0.766806411623294	0.654	0.413	1.03192075380468e-129	3	MOCS1
1.99264929142853e-132	0.904695847988218	0.602	0.624	3.98928388143992e-129	3	CD36
5.05278179709919e-131	0.759771261132522	0.662	0.484	1.01156691577926e-127	3	REM1
1.09527297032586e-128	0.799563136673891	0.539	0.428	2.19273648659236e-125	3	EFHD1
2.79201392032192e-124	0.736329159068018	0.684	0.393	5.58961186848449e-121	3	PARM1
3.91919870824283e-124	0.810416687685295	0.798	0.689	7.84623581390214e-121	3	GMFG
1.2150676080641e-123	1.03488467213322	0.619	0.497	2.43256535134434e-120	3	STEAP4
1.8864032077109e-122	0.468563748005093	0.385	0.26	3.77657922183723e-119	3	AVPR1A
3.2042089001623e-121	0.42194869943767	0.641	0.429	6.41482621812492e-118	3	HTR1F
7.8367672110964e-113	0.683463116116945	0.615	0.495	1.5689207956615e-109	3	SSTR2
6.07196374715889e-111	0.633115335709231	0.545	0.273	1.21560714218121e-107	3	PEAR1
1.86059424458975e-106	0.672533498133699	0.605	0.619	3.72490967766868e-103	3	ADAMTS9
3.81203707707986e-106	0.912957385856607	0.72	0.529	7.63169822831388e-103	3	FILIP1
6.22158143444394e-104	0.364400015063082	0.752	0.378	1.24556060317568e-100	3	ADAMTSL3
3.26995761023218e-101	0.312672980826809	0.589	0.308	6.54645513568482e-98	3	RASD2
1.76920140069369e-100	1.00904943630372	0.73	0.607	3.54194120418877e-97	3	KCNE4
1.82497261103531e-97	0.971387904933096	0.882	0.661	3.65359516729269e-94	3	CAV1
6.49301792181859e-97	0.304526742394285	0.273	0.502	1.29990218794808e-93	3	CCL8
2.91026428540944e-96	0.955965113789375	0.656	0.453	5.8263490993897e-93	3	EDNRB
1.28525367430248e-95	0.897345992185004	0.752	0.511	2.57307785595356e-92	3	PAG1
2.48996135073977e-92	0.545112181672228	1	1	4.98490262418102e-89	3	TMSB4X
1.99904232220972e-91	1.2235553028761	0.875	0.786	4.00208272906386e-88	3	GPX3
3.95073746295513e-91	0.656472240397313	0.472	0.357	7.90937640083617e-88	3	HEY2
1.14219050527431e-90	0.295649401350063	0.42	0.48	2.28666539155916e-87	3	GABRD
2.32037710122451e-88	0.317676780633592	0.333	0.379	4.64539495665147e-85	3	GPAT2
5.5908872087674e-82	1.13714936155782	0.856	0.594	1.11929561919523e-78	3	ISG15
1.20466679810319e-81	0.817019263231733	0.825	0.626	2.41174292980258e-78	3	CRIP2
1.32166113209272e-81	0.568772625508351	0.649	0.398	2.64596558644963e-78	3	CA2
5.66237231733013e-77	0.5447250465482	0.488	0.378	1.13360693792949e-73	3	NFASC
1.97644630580613e-75	0.654440394334512	0.507	0.361	3.95684550422387e-72	3	RNF152
1.58435162847805e-73	0.315941649920871	0.348	0.367	3.17187196021306e-70	3	ACAN
1.04643726540422e-71	0.382639956024739	0.659	0.364	2.09496740533925e-68	3	SEMA6D
5.76972835246181e-71	0.907204335966466	0.768	0.597	1.15509961616285e-67	3	FILIP1L
1.53962888791865e-68	0.745470103098814	0.998	0.99	3.08233703361314e-65	3	MALAT1
7.06805290347383e-68	0.723718786817699	0.63	0.548	1.41502419127546e-64	3	EDNRA
1.40758503419736e-67	0.530256344363359	0.573	0.381	2.81798523846312e-64	3	TSPAN12
3.47688542233219e-67	0.380075806544604	0.354	0.407	6.96072461550905e-64	3	FABP4
4.91899895017215e-67	0.879614304803284	0.945	0.878	9.84783589824465e-64	3	THY1
3.24435024836012e-66	0.577701254823228	0.979	0.939	6.49518919721695e-63	3	MYL9
4.82224005881446e-64	0.638563581546294	0.676	0.51	9.65412459774655e-61	3	ADAMTS4
3.27395670829083e-63	0.336844490980484	0.419	0.382	6.55446132999824e-60	3	PCDH1
1.54002364596115e-61	0.466813801509208	0.987	0.925	3.08312733921422e-58	3	A2M
9.93590805273747e-59	0.680373514173552	0.804	0.563	1.98916879215804e-55	3	PHLDA1
2.34923559718885e-57	0.806037045915641	0.81	0.628	4.70316966557209e-54	3	PLAC9
3.89619191307318e-56	0.257140385176752	0.457	0.354	7.80017620997252e-53	3	LDB3
9.28577114266887e-56	0.657463651766006	0.744	0.578	1.85901138276231e-52	3	ADIRF
1.69059232092501e-54	0.406368170888281	0.526	0.608	3.38456582649188e-51	3	SGCA
1.82993940438704e-54	0.68456259386242	0.619	0.489	3.66353868758286e-51	3	SMOC2
2.43544933060834e-53	0.722651585376267	0.823	0.563	4.8757695598779e-50	3	COX7A1
3.32390664806917e-52	0.297127417611483	0.515	0.592	6.65446110943448e-49	3	MTHFD2
5.93840821066243e-52	0.82318655303802	0.844	0.618	1.18886932377462e-48	3	SDC2
6.66221326440514e-51	0.420948670063385	0.774	0.758	1.33377509553391e-47	3	CD4
2.22663102766288e-49	0.58068375976006	0.722	0.497	4.45771531738108e-46	3	GBP4
2.50672742834289e-49	0.668875290737345	0.716	0.551	5.01846831154246e-46	3	PTGIR
2.99651807653219e-49	0.831544685535881	0.88	0.735	5.99902918921745e-46	3	ID3
1.3918254250578e-48	0.476847471397432	0.656	0.647	2.78643450096571e-45	3	MYH11
2.31195465339725e-48	0.29115203203754	0.528	0.55	4.6285332161013e-45	3	MAP2
4.76543847420022e-48	0.466579221359822	1	0.985	9.54040782534885e-45	3	SPARC
1.90670302332122e-47	0.491894661623077	0.678	0.593	3.81721945268908e-44	3	COL5A3
1.16255495517853e-45	0.727822807020072	0.656	0.389	2.32743502026743e-42	3	RGS16
1.95296750968622e-45	0.639222886136563	0.809	0.673	3.90984095439182e-42	3	MARCKSL1
5.91038746777123e-44	0.639286320457126	0.823	0.691	1.1832595710478e-40	3	IFITM1
2.86706919792987e-42	0.269738987930705	0.365	0.5	5.73987253425559e-39	3	SEMA4B
2.5491718419842e-40	0.494838236579208	0.831	0.663	5.10344202765236e-37	3	GSN
1.42265456403429e-39	0.414312895350164	0.551	0.467	2.84815443719666e-36	3	PPP1R12B
1.44916957446498e-39	0.576288701848119	0.561	0.496	2.90123748807889e-36	3	RERG
2.44399930208142e-39	0.504914574829441	0.912	0.835	4.892886602767e-36	3	CNN3
5.14388595172617e-39	0.478407023002842	0.671	0.461	1.02980596753558e-35	3	ADAMTS1
4.08872153249762e-38	0.614344538284332	0.739	0.578	8.18562050806023e-35	3	C1orf54
4.60447392889045e-38	0.395310204478999	0.652	0.55	9.21815680563868e-35	3	LMOD1
1.73692970966954e-36	0.6283302843447	0.821	0.705	3.47733327875842e-33	3	SOD3
3.09523660032563e-36	0.741494033758513	0.742	0.593	6.19666367385191e-33	3	CPE
1.20371160325613e-35	0.460103026566385	0.984	0.967	2.40983062971878e-32	3	HSPB1
1.89676525045156e-35	0.271021539431531	0.536	0.586	3.79732403140401e-32	3	SLN
2.5369064306255e-35	0.584162118983626	0.72	0.568	5.07888667411226e-32	3	LAMA4
7.18973056078712e-34	0.279680148689448	0.716	0.475	1.43938405826958e-30	3	IFIT1
8.87109998568568e-33	0.251077406159248	0.406	0.314	1.77599421713427e-29	3	SH2D3C
1.53999234157462e-32	0.817953080907325	0.826	0.689	3.08306466783239e-29	3	HSPA1A
7.75709297551304e-31	0.27793965421387	0.67	0.563	1.55297001369771e-27	3	RAPGEF5
1.40750893748782e-30	0.333502843388498	0.476	0.448	2.81783289285061e-27	3	SYNPO2
1.09780639773258e-29	0.41528530740368	0.48	0.363	2.19780840826063e-26	3	PTPRK
3.02655609715262e-29	0.464664380656502	0.923	0.85	6.05916530649954e-26	3	UQCR11
4.03995795746745e-29	0.649588978880459	0.81	0.614	8.08799583084983e-26	3	IFI6
1.28646831256174e-24	0.505084381384074	0.561	0.438	2.57550956174861e-21	3	CKB
1.96330730677713e-24	0.43455648925834	0.725	0.514	3.93054122816781e-21	3	GNG11
4.25274727956906e-24	0.3100458785213	0.788	0.598	8.51400005369725e-21	3	MEST
5.67141031578628e-24	0.303075599883345	0.439	0.425	1.13541634522041e-20	3	DLX5
8.14751400499991e-23	0.483626151588101	0.553	0.416	1.63113230380098e-19	3	HSPA2
3.25337335693692e-22	0.295958129733569	0.344	0.228	6.51325346058772e-19	3	GPBAR1
3.59870962800724e-22	0.257812468847555	0.387	0.432	7.20461667527049e-19	3	SGIP1
3.69684891468814e-22	0.412845924648387	0.803	0.633	7.40109152720566e-19	3	SPRY1
5.64818174010377e-22	0.357957088210116	0.768	0.73	1.13076598436877e-18	3	MYLK
4.27229624078022e-21	0.49753426822651	0.826	0.697	8.553137074042e-18	3	TXNIP
5.39117234958724e-21	0.296341421085828	0.937	0.902	1.07931270438737e-17	3	TPM1
1.8181051455739e-20	0.343774761373324	0.682	0.684	3.63984650143895e-17	3	GPM6B
4.00422824121874e-20	0.361096376786583	0.502	0.495	8.01646493891992e-17	3	MYC
6.51982819268159e-20	0.370495842736779	0.678	0.606	1.30526960417485e-16	3	IFIT2
6.63970889379061e-20	0.327564486452182	0.506	0.395	1.32926972053688e-16	3	NTN4
1.5816698001849e-19	0.267402615923405	0.63	0.709	3.16650293997018e-16	3	NDUFA7
4.05544365923907e-19	0.580253838537866	0.643	0.578	8.11899820579663e-16	3	HSPA1B
1.68361710094271e-18	0.266552442932605	0.651	0.737	3.37060143608731e-15	3	SARNP
2.50300850781548e-18	0.454058241931038	0.641	0.57	5.01102303264659e-15	3	CYSTM1
1.12305035272503e-17	0.387519075466623	0.678	0.647	2.24834680615551e-14	3	IFIT3
3.9223554806005e-17	0.301586351283848	0.728	0.716	7.8525556721622e-14	3	PSMA2
1.31237643042541e-16	0.390206977853325	0.859	0.722	2.62737761371168e-13	3	BST2
7.6133192002951e-16	0.267965654259898	0.829	0.676	1.52418650389908e-12	3	PRSS23
2.34077525479375e-15	0.357526454102346	0.78	0.74	4.68623206009709e-12	3	NEXN
5.36290529744936e-15	0.258786087640802	0.302	0.223	1.07365364054936e-11	3	WFDC1
4.81344064411982e-14	0.258886903443242	0.498	0.518	9.63650816952788e-11	3	OSTF1
5.00291514500538e-14	0.410645321534259	0.746	0.615	1.00158361203008e-10	3	GBP1
9.76877101258429e-14	0.259233872242049	0.972	0.953	1.95570795671937e-10	3	PFN1
3.9773550055648e-13	0.439963145818775	0.657	0.572	7.96266472114072e-10	3	TMEM204
1.10158211593888e-12	0.28014335731567	0.992	0.974	2.20536739610963e-09	3	SERPING1
1.05252387368487e-11	0.296725718591771	0.821	0.765	2.10715279511712e-08	3	RBP1
2.56393439047843e-11	0.365188724895694	0.679	0.605	5.13299664973782e-08	3	OLFML2B
2.52901971177606e-10	0.259446524545371	0.664	0.54	5.06309746297566e-07	3	SLC38A2
3.57340942828511e-09	0.295449345420204	0.828	0.794	7.15396567542679e-06	3	TRAPPC5
2.03657998077776e-08	0.323289178014627	0.703	0.606	4.07723312151707e-05	3	TCF4
1.55609916536135e-07	0.301698498112643	0.532	0.457	0.000311531052905342	3	LIPA
1.48559210166881e-05	0.882260382653913	0.638	0.695	0.0297415538754095	3	MMP9
0.000769366479192341	0.382971027552008	0.613	0.582	1	3	GYG1
5.63099815134726e-115	0.887657934156911	1	1	1.12732582989972e-111	4	TMSB4X
2.54666842061885e-95	1.08118501193729	1	0.982	5.09843017807893e-92	4	RPL37
1.18192899400863e-91	0.895190413159654	1	0.999	2.36622184600527e-88	4	TMSB10
1.31391187518117e-83	0.919746199247317	1	0.997	2.6304515741127e-80	4	RPS17
8.51941653259357e-76	1.03119651669711	1	0.977	1.70558718982523e-72	4	RPL39
6.21247513796626e-74	0.882855933246513	1	0.999	1.24373752262085e-70	4	RPS12
2.02069655861406e-71	0.832334151751737	1	0.999	4.04543451034535e-68	4	RPL21
3.6975750934803e-57	0.61869717554991	1	0.999	7.40254533714756e-54	4	RPS19
1.50969415684892e-54	0.709424677640505	1	0.998	3.02240770201153e-51	4	RPS16
1.06647280364359e-50	0.868024020873307	0.972	0.948	2.13507855289447e-47	4	RPS21
8.95288349653985e-49	0.665274317874412	0.801	0.863	1.79236727600728e-45	4	UQCR11
3.87253290010245e-47	0.346549707105892	0.48	0.697	7.7528108660051e-44	4	DBI
4.33782194908812e-45	0.777628703167555	1	0.996	8.68431954207441e-42	4	LGALS1
7.98005560915433e-45	0.729692209358481	0.711	0.793	1.5976071329527e-41	4	SEC61G
5.93050877733874e-39	0.607760540985905	1	0.999	1.18728785722322e-35	4	ACTB
4.10814194703477e-38	0.846041771788933	0.689	0.804	8.22450017796362e-35	4	PPP1R14A
1.67536229768424e-36	0.644328030614301	0.998	0.979	3.35407531996385e-33	4	S100A6
1.22058431152949e-35	0.415923125686734	0.565	0.773	2.44360979168204e-32	4	HBB
5.89352141308545e-33	0.639369448240969	0.955	0.955	1.17988298689971e-29	4	PFN1
2.31422762572455e-31	0.629078446052322	0.994	0.981	4.63308370670055e-28	4	NME2
3.23574433392839e-31	0.25131107048047	0.591	0.783	6.47796015652463e-28	4	TUBA1A
4.43175443209591e-28	0.38149685419826	0.772	0.856	8.87237237305601e-25	4	LMNA
7.06904268664984e-26	0.665686003097679	0.97	0.941	1.4152223458673e-22	4	MYL9
3.76662430897605e-25	0.750719093006052	0.957	0.9	7.54078186657005e-22	4	ACTA2
5.77987029773698e-25	0.292937533473105	0.537	0.728	1.15713003360694e-21	4	DBNDD2
2.11219552096158e-24	0.571559073623395	0.98	0.968	4.22861543296508e-21	4	HSPB1
8.15856998821379e-24	0.253164216325368	0.624	0.795	1.6333457116404e-20	4	SPP1
1.70645725652244e-23	0.731772071099741	0.805	0.8	3.41632742755792e-20	4	CRIP1
3.88023944988896e-22	0.520111140683762	1	0.997	7.7682393786777e-19	4	GAPDH
1.68972639449807e-21	0.408635766280233	0.742	0.853	3.38283224178513e-18	4	CNN3
2.38922538366837e-21	0.529865820058578	1	0.996	4.78322921810407e-18	4	EEF1G
3.68237600493772e-20	0.726952319541103	0.972	0.933	7.37211676188532e-17	4	TAGLN
3.34076914584738e-19	0.532764200584481	0.888	0.914	6.68821982998645e-16	4	RNASEK
3.55084292151408e-19	0.532860848853938	0.949	0.957	7.1087875288712e-16	4	TPM2
1.02045909029268e-18	0.577520656912885	0.935	0.875	2.04295909876594e-15	4	S100A10
1.13627873156428e-17	0.466640277100649	0.74	0.76	2.27483002059168e-14	4	S100A4
1.24787847597868e-16	0.299084777582584	1	0.999	2.49825270890931e-13	4	FTL
1.02052725607177e-13	0.267035502633498	0.531	0.703	2.04309556665568e-10	4	MARCKSL1
3.03945124364389e-13	0.566588290507486	0.894	0.907	6.08498138977507e-10	4	TPM1
4.26176081198684e-13	0.723655883653499	0.618	0.757	8.53204514559766e-10	4	NFKBIA
7.18809222385794e-13	0.55537698132895	1	0.999	1.43905606321636e-09	4	RPL17
1.0085119330182e-12	0.286527651892911	0.502	0.645	2.01904088990244e-09	4	CSRP1
5.18888206917206e-12	0.33683491950312	0.433	0.585	1.03881419024825e-08	4	WDR54
7.99312418926585e-12	0.311978058573665	0.998	0.954	1.60022346269102e-08	4	MT2A
8.74868283216779e-12	0.296090117037378	0.48	0.598	1.75148630299999e-08	4	APOC1
4.39012624022783e-11	0.57811797320367	0.711	0.72	8.78903273293611e-08	4	NDUFA4L2
6.40668880657886e-10	0.584121769163756	0.909	0.898	1.28261909907709e-06	4	TUBA1B
5.88253972782663e-09	0.404091955643777	0.978	0.976	1.17768445351089e-05	4	CALD1
6.52434948585558e-09	0.376283551857119	0.858	0.824	1.30617476706829e-05	4	MT1E
2.03124364997181e-05	0.296064432164206	0.589	0.677	0.0406654978724357	4	FAM162B
0.000169114278224844	0.289723091108173	0.746	0.745	0.338566785006137	4	ANXA1
0.000206332079409298	0.343065036627524	1	0.995	0.413076822977414	4	VIM
1.58101006669199e-322	1.866942044818	0.894	0.629	3.16518215351736e-319	5	MYH11
3.43261241786137e-241	2.55606332840676	0.82	0.569	6.87209006055847e-238	5	ACTG2
6.06279918815737e-208	2.09673341989471	0.916	0.572	1.21377239746911e-204	5	ADIRF
1.08749570182321e-180	1.23725926197613	0.552	0.529	2.17716639505006e-177	5	DES
1.0975760174402e-154	1.79884371515677	0.995	0.932	2.19734718691529e-151	5	TAGLN
1.67572146698974e-147	2.03865452184628	0.97	0.9	3.35479437691346e-144	5	ACTA2
2.27948567447123e-144	1.24360749516238	0.759	0.646	4.56353032029141e-141	5	PLN
4.28972498886171e-144	1.43760967220082	0.995	0.94	8.58802942770114e-141	5	MYL9
1.42502896426413e-129	1.19446926560675	0.768	0.616	2.85290798645679e-126	5	CNN1
9.86375632561284e-118	1.02786746525146	0.717	0.549	1.97472401638769e-114	5	LMOD1
3.2284657302287e-114	1.97417989048727	0.869	0.699	6.46338839191785e-111	5	CCL21
3.22588815346558e-112	1.25996536471519	0.815	0.548	6.45822808323809e-109	5	TINAGL1
4.56200222515868e-112	0.882386335219686	0.569	0.491	9.13312845476767e-109	5	SNCG
6.03000640931228e-112	0.397101926886202	0.379	0.375	1.20720728314432e-108	5	SBSPON
2.07045606517199e-109	0.586399316627842	0.527	0.338	4.14505304247433e-106	5	ITIH3
2.71896654617869e-104	0.938998696120724	0.719	0.692	5.44337102544974e-101	5	BCAM
5.65626989366769e-100	1.30485428441837	0.938	0.783	1.13238523271227e-96	5	PPP1R14A
1.70708955839034e-99	0.517410363171376	0.453	0.61	3.41759329589746e-96	5	SGCA
2.99871738158555e-90	0.631099548833829	0.64	0.534	6.00343219793428e-87	5	NTRK3
1.54548041882717e-85	0.927458417523003	0.995	0.974	3.094051798492e-82	5	CALD1
1.57736611208819e-85	0.966990217755143	1	0.984	3.15788695640056e-82	5	IGFBP7
1.17564449003186e-83	1.21732777326152	0.805	0.554	2.35364026904378e-80	5	CSRP2
1.31864964025796e-83	1.12708858311905	0.983	0.954	2.63993657979644e-80	5	TPM2
3.47956410014152e-82	0.729842463584488	0.739	0.401	6.96608732848333e-79	5	PARM1
2.54427357628515e-79	1.06554498137255	0.736	0.583	5.09363569972286e-76	5	PTP4A3
6.27541650163809e-78	1.04031619247863	0.823	0.727	1.25633838362795e-74	5	MYLK
9.68944904268546e-77	0.758759507353768	0.783	0.705	1.93982769834563e-73	5	DBNDD2
1.90649161857424e-74	0.595099745321584	0.31	0.16	3.81679622038563e-71	5	RERGL
2.10798721916559e-71	0.552909865135925	0.483	0.449	4.2201904127695e-68	5	CYFIP2
1.16635274449808e-68	0.469550609780833	0.547	0.351	2.33503819448516e-65	5	LDB3
1.99209992297734e-68	0.859592413075445	0.764	0.736	3.98818404580063e-65	5	ZBTB16
4.87679931976108e-68	0.733370618693741	0.985	0.968	9.76335223816167e-65	5	HSPB1
3.08459546506941e-67	0.796585856390849	0.727	0.569	6.17536012106896e-64	5	MCAM
1.08846655410477e-66	0.763872726616684	0.663	0.462	2.17911004131774e-63	5	PPP1R12B
1.15473002714031e-66	1.30337060856752	0.84	0.797	2.3117695143349e-63	5	CRIP1
4.0779665605824e-65	0.971356607693233	0.781	0.462	8.16408905428597e-62	5	ADAMTS1
1.22276899375111e-64	0.800088542326828	0.601	0.428	2.44798352548973e-61	5	EFHD1
5.70718058984383e-61	0.943576712226578	0.837	0.564	1.14257755408673e-57	5	MAP1B
3.7135839798772e-60	0.581202328790856	0.453	0.497	7.43459512771416e-57	5	KCNMB1
2.47092234461986e-58	0.736141335785095	0.658	0.569	4.94678653392897e-55	5	ESAM
7.05832632303407e-58	0.633227478793147	0.672	0.666	1.41307692987142e-54	5	AOC3
2.8672686492979e-56	0.807896636386453	0.926	0.703	5.7402718358944e-53	5	NDUFA4L2
1.41211748995976e-53	0.365797548858218	0.754	0.605	2.82705921489944e-50	5	NRGN
2.92171924858495e-53	0.402339763172687	0.36	0.214	5.84928193566707e-50	5	DUSP26
5.13225817563044e-52	0.95802888996943	0.916	0.702	1.02747808676121e-48	5	SOD3
1.57405358820075e-51	0.958703917742798	0.869	0.672	3.15125528357791e-48	5	CAV1
3.99005059314652e-50	1.96034791844714	0.842	0.695	7.98808128747934e-47	5	CCL19
2.52037906006236e-48	0.772029738817183	0.877	0.789	5.04579887824485e-45	5	GPX3
3.62712000168708e-48	0.521645987068406	0.569	0.561	7.26149424337753e-45	5	LGI4
4.86259293100167e-48	0.347948835584125	0.404	0.266	9.73491104786534e-45	5	KCNA5
5.08502711223952e-48	0.794391942777112	0.532	0.387	1.01802242787035e-44	5	PI15
5.80186249834623e-47	0.90826362186095	0.97	0.907	1.16153287216891e-43	5	SPARCL1
6.39556485509266e-47	0.890650878558842	0.712	0.496	1.28039208398955e-43	5	CRYAB
5.34936557417669e-46	0.320443052089133	0.362	0.26	1.07094298795017e-42	5	DGKG
1.1327210479001e-45	0.880865651224398	0.966	0.901	2.26770753789599e-42	5	TPM1
4.20634302427737e-45	0.41337015624298	0.594	0.395	8.42109873460329e-42	5	FHL5
4.64443096450044e-45	0.984291447733785	0.892	0.749	9.29815079092988e-42	5	S100A4
7.32800272542292e-45	0.683682484062542	0.586	0.441	1.46706614562967e-41	5	SYNPO2
4.31182538004974e-44	0.432775570819994	0.488	0.368	8.63227441085958e-41	5	ITGA7
5.40785187845828e-43	0.555748326779335	0.653	0.676	1.08265194606735e-39	5	FAM13C
7.75899393269138e-43	0.302296722472409	0.729	0.444	1.55335058532481e-39	5	ANKRD29
9.38632919935691e-43	0.787353111162585	0.667	0.491	1.87914310571125e-39	5	SMOC2
4.70866761654885e-42	0.761441441630649	0.606	0.616	9.4267525683308e-39	5	PDK4
2.96601508687391e-41	0.439177243318618	0.865	0.645	5.93796220392157e-38	5	HIGD1B
4.87528581041749e-41	0.315101417090794	0.315	0.217	9.76032219245582e-38	5	MYOCD
5.49090847604615e-38	0.683525671674283	0.796	0.62	1.09927987690444e-34	5	CSRP1
2.61828846306216e-35	0.809669904198668	0.653	0.377	5.24181350305044e-32	5	ID4
2.65452596764601e-35	0.841261731110215	0.865	0.626	5.31436098722731e-32	5	SDC2
3.77020616325309e-35	0.43526445521466	1	0.999	7.54795273883269e-32	5	ACTB
1.41607149620183e-34	0.345175555115877	0.527	0.619	2.83497513539607e-31	5	HEYL
1.51622261356737e-34	0.776865474164552	0.85	0.632	3.03547767236187e-31	5	PLAC9
2.86708302150355e-33	0.262653903006727	0.443	0.391	5.7399002090501e-30	5	CKMT2
3.42551704030804e-33	0.460534473208644	0.48	0.383	6.85788511469669e-30	5	NFASC
1.04966395827674e-32	0.750285273796489	0.554	0.422	2.10142724447004e-29	5	HSPA2
1.88351280498831e-32	0.66222328634712	0.874	0.709	3.77079263558661e-29	5	TPPP3
2.97572343150153e-32	0.719388325390265	0.874	0.712	5.95739830986605e-29	5	FLNA
3.14134643938865e-32	0.580529161585916	0.628	0.545	6.28897557165608e-29	5	FILIP1
4.59212691549765e-32	0.740398035480094	0.897	0.701	9.19343808482629e-29	5	PDGFRB
6.15080200873308e-31	0.711549881962385	0.879	0.798	1.23139056214836e-27	5	EGFL6
8.04238691413176e-31	0.77879507698301	0.879	0.648	1.61008586020918e-27	5	IGFBP5
1.21690926727013e-30	0.383963220998049	0.569	0.463	2.43625235307479e-27	5	CDH6
1.32896176699493e-29	0.463303920486238	0.463	0.446	2.66058145752385e-26	5	INPP4B
1.44728782421659e-29	0.682696370841927	0.64	0.429	2.89747022408162e-26	5	ACTN4
2.37414279926297e-29	0.596096567753737	0.746	0.515	4.75303388412446e-26	5	FXYD1
2.99820669796916e-29	0.553537203717224	0.591	0.525	6.00240980933426e-26	5	ANGPT2
2.19628380400476e-28	0.26512433408649	0.498	0.339	4.39696017561753e-25	5	CABP1
2.27550487058398e-28	0.545346181274573	0.64	0.646	4.55556075090913e-25	5	GJA4
2.32925601020455e-28	0.613664248800061	0.744	0.744	4.6631705324295e-25	5	NEXN
2.55136639934274e-27	0.622556054850929	0.793	0.586	5.10783553148416e-24	5	NR2F2
8.43681761937759e-27	0.583659817235133	0.685	0.5	1.68905088739939e-23	5	MEF2C
1.28201943835808e-26	0.308905314015348	0.722	0.471	2.56660291559287e-23	5	KLHL23
1.51880554346045e-26	0.600001782831002	0.899	0.719	3.04064869800783e-23	5	COL4A1
2.10464514687487e-26	0.29802214902472	0.441	0.472	4.21349958404348e-23	5	FGF13
2.57936659044587e-26	0.256336959693114	0.377	0.196	5.16389191407263e-23	5	IL17B
3.53380912064713e-26	0.285916642002885	0.571	0.546	7.07468585953555e-23	5	MAP2
1.34177274130447e-25	0.550557369429117	0.751	0.656	2.68622902809154e-22	5	COL14A1
2.53091324915289e-25	0.527385450385168	1	0.99	5.06688832480408e-22	5	MALAT1
2.7409198063156e-25	0.562790534238034	0.783	0.64	5.48732145224384e-22	5	NOTCH3
2.9526353136881e-25	0.726188966920974	0.749	0.589	5.91117589800358e-22	5	RHOB
4.50396011291089e-25	0.271661451313997	0.426	0.527	9.01692814604761e-22	5	NOL3
4.24730454492965e-24	0.391331716866496	0.424	0.406	8.50310369894916e-21	5	NTN4
4.83893721910575e-24	0.680129198441311	0.788	0.651	9.68755231264972e-21	5	FRZB
5.01697330685274e-24	0.303858358021605	0.485	0.356	1.00439805603192e-20	5	ACAN
5.93227322652199e-24	0.29929892455069	1	1	1.1876410999497e-20	5	TMSB4X
9.47740046716489e-24	0.27012088568521	0.36	0.377	1.89737557352641e-20	5	SH3BGR
1.25228052022975e-23	0.377688319213342	0.554	0.576	2.50706560149996e-20	5	APOLD1
2.77974926618148e-23	0.38031430712532	0.547	0.623	5.56505803089532e-20	5	ADAMTS9
6.29697584616438e-23	0.563510053607858	0.613	0.581	1.26065456440211e-19	5	MTHFD2
3.12363687056462e-22	0.42020021849496	0.446	0.412	6.25352101487036e-19	5	AQP1
8.40548293855153e-22	0.418022635908513	0.379	0.369	1.68277768429802e-18	5	HEY2
2.84084990004838e-21	0.311920348302485	0.355	0.418	5.68738149989686e-18	5	MT1F
3.66746391610997e-21	0.540697599055226	0.537	0.533	7.34226276005215e-18	5	PGF
7.07114528807486e-21	0.253011018184865	0.648	0.542	1.41564328667259e-17	5	FAM83D
7.09146811966452e-21	0.257642581303672	0.429	0.539	1.41971191755684e-17	5	TNFRSF11B
9.57769982511094e-21	0.495458156542006	0.83	0.639	1.91745550498721e-17	5	ITGA1
1.83502362348449e-20	0.64949652694701	0.855	0.678	3.67371729421595e-17	5	GADD45B
2.2805438452337e-20	0.541018457863643	0.909	0.757	4.56564877815787e-17	5	COL18A1
7.5428177266876e-20	0.315752945736875	0.65	0.439	1.51007210888286e-16	5	EBF1
2.03672821494371e-19	0.373874900198662	0.631	0.484	4.0775298863173e-16	5	HSPB6
4.02721384897464e-19	0.455277277977151	0.682	0.524	8.06248212564722e-16	5	FOXS1
4.76391758382311e-19	0.747482801938975	0.82	0.652	9.53736300281386e-16	5	ELN
7.51910705095666e-19	0.356543540086236	0.776	0.582	1.50532523160152e-15	5	STOM
9.49369085980046e-19	0.448040083503813	0.8	0.636	1.90063691013205e-15	5	CRIP2
2.3479668930161e-18	0.597770848941237	0.485	0.319	4.70062971981823e-15	5	AGT
1.39130876056645e-17	0.306121991442845	0.564	0.498	2.78540013865403e-14	5	NGF
1.46002487661735e-17	0.446838504327084	0.741	0.678	2.92296980298794e-14	5	FMO3
5.50938727953882e-17	0.504579197036031	0.648	0.646	1.10297933336367e-13	5	RAMP1
1.05131112005608e-16	0.496690447190353	0.67	0.614	2.10472486235226e-13	5	NDRG2
1.59237266233515e-16	0.498822207690941	0.626	0.494	3.18793006999498e-13	5	RERG
2.50821099562982e-16	0.274084323631912	0.342	0.288	5.02143841325089e-13	5	SLC38A11
2.93238784809712e-16	0.371035610055338	0.833	0.67	5.87064047189043e-13	5	GSN
3.00667609839009e-16	0.254754873492697	0.687	0.514	6.01936554897696e-13	5	ARHGEF25
3.99454650904511e-16	0.292383812796034	0.759	0.561	7.99708211110831e-13	5	SURF1
4.12796549065756e-16	0.323074131354144	0.741	0.57	8.26418691229644e-13	5	EIF1AY
5.83239483850165e-16	0.56607686959483	0.697	0.61	1.16764544666803e-12	5	FILIP1L
5.89304177024567e-16	0.436663735870605	0.813	0.688	1.17978696240318e-12	5	COL4A2
6.67390249900398e-16	0.431857978934522	0.712	0.565	1.3361152803006e-12	5	LTBP1
5.84088836556663e-15	0.590817080803506	0.835	0.702	1.16934585078644e-11	5	TXNIP
1.83724497977152e-14	0.33614898576135	0.899	0.772	3.67816444950259e-11	5	ZFP36
2.95223280496526e-14	0.446265717617354	0.911	0.833	5.91037007554046e-11	5	FOS
4.7271839521506e-14	0.339409999620866	0.621	0.581	9.4638222722055e-11	5	KCNK17
4.77010071542977e-14	0.28656267774999	0.416	0.506	9.54974163229041e-11	5	HIST1H1C
5.70795899773763e-13	0.594373019423466	0.687	0.652	1.14273339134707e-09	5	MT1M
1.04584329649672e-12	0.256056505564236	0.717	0.541	2.09377827958643e-09	5	KRT18
1.19166966585847e-12	0.298893866384643	0.589	0.4	2.38572267104866e-09	5	BTG2
2.58159344613123e-12	0.271685534976167	0.505	0.434	5.16835007915473e-09	5	MOCS1
2.90482446832373e-12	0.318434012154754	0.488	0.533	5.81545858558411e-09	5	CDKN2C
2.9813639822182e-12	0.269099285953091	0.53	0.365	5.96869069240084e-09	5	RNF152
5.85725810409843e-12	0.289170779914212	0.547	0.571	1.17262307244051e-08	5	PTGIR
6.48022617312012e-12	0.260280216650448	0.554	0.649	1.29734127985865e-08	5	RPP38
7.3728652259037e-12	0.372513440767736	0.552	0.453	1.47604761822592e-08	5	CRIM1
1.54397200098536e-11	0.521150018252657	0.635	0.5	3.09103194597269e-08	5	TM4SF1
2.47756169129147e-11	0.291777635785087	0.901	0.845	4.96007850596552e-08	5	LMNA
9.74476244690158e-11	0.335938397052932	0.34	0.234	1.9509014418697e-07	5	RRAD
1.15997407669153e-10	0.262234650540314	0.431	0.365	2.32226810153645e-07	5	TMEM159
1.92312324113075e-10	0.30123796898326	0.766	0.697	3.85009272874377e-07	5	TBX2
3.99112819307068e-10	0.392489098903134	0.695	0.581	7.99023864252749e-07	5	PHLDA1
1.91379397978959e-09	0.299475533638923	0.835	0.79	3.83141554753876e-06	5	TSC22D1
5.11145830737637e-09	0.748414132759996	0.564	0.529	1.02331395313675e-05	5	CLU
5.61573188761994e-09	0.461695158131686	1	0.999	1.12426952390151e-05	5	RPL21
1.37870332849562e-07	0.681876568152184	0.845	0.784	0.000276016406364824	5	APOE
6.20122743830921e-07	0.307773479695761	0.887	0.838	0.0012414857331495	5	JUN
1.30052682828402e-06	0.716683049339564	0.869	0.773	0.0026036547102246	5	SPP1
6.18051000605064e-06	0.336295972690676	0.495	0.404	0.0123733810321134	5	PHLDA2
8.49769206363011e-06	0.325990999153067	0.712	0.614	0.0170123795113875	5	AKAP12
2.37665003198443e-05	0.381315844535677	0.648	0.632	0.0475805336403284	5	MT1A
6.60714498335669e-05	0.313766375562228	0.527	0.494	0.132275042566801	5	MYC
0.00516357672891009	0.257925351736079	0.539	0.49	1	5	MX1
2.62896086719599e-60	0.933922818158244	1	0.97	5.26317965612637e-57	6	COL3A1
2.1053522054482e-52	0.811802787361837	0.982	0.873	4.2149151153073e-49	6	CTHRC1
6.13651016857759e-43	0.642725922769248	0.997	0.943	1.22852933574923e-39	6	LUM
5.82646740398029e-40	0.675514263673052	0.992	0.977	1.16645877427685e-36	6	BGN
5.92742997590668e-40	0.884404671183311	0.928	0.822	1.18667148117652e-36	6	SFRP2
1.22785121454428e-38	0.734394637445921	0.925	0.817	2.45815813151765e-35	6	NBL1
1.32224995471094e-38	0.643766857400442	1	0.966	2.6471444093313e-35	6	COL1A1
2.40418376260482e-36	0.914645202524986	0.859	0.741	4.81317589273484e-33	6	FBXO32
8.70374718380098e-36	1.08834688788003	0.949	0.947	1.74249018619696e-32	6	MGP
1.11587303254183e-34	0.773853714214504	0.905	0.756	2.23397781114874e-31	6	POSTN
3.33740672993565e-34	0.565955699929494	1	0.986	6.68148827333117e-31	6	COL1A2
3.92408024688176e-32	0.790557036375652	0.697	0.578	7.85600865425727e-29	6	SOX4
8.42437946085414e-31	0.637674027844676	0.879	0.734	1.686560768063e-27	6	MXRA8
2.7336461587856e-30	1.0760976026158	0.774	0.665	5.47275960988877e-27	6	SFRP4
5.75599015910283e-30	0.85420808925947	0.72	0.586	1.15234922985239e-26	6	HTRA3
5.30956216224835e-29	0.729675782727653	0.735	0.58	1.06297434488212e-25	6	COL10A1
8.7172042026108e-29	0.640847735270425	0.913	0.719	1.74518428136268e-25	6	VCAN
4.93115188001305e-28	0.793063633622295	0.689	0.568	9.87216606378613e-25	6	IGFBP3
7.29882885697074e-27	0.566227254729321	0.977	0.918	1.46122553716554e-23	6	COL6A3
1.21771567456693e-24	0.435733022887712	1	0.983	2.43786678048299e-21	6	RPL37
1.77435529092187e-24	0.643296861664579	0.866	0.715	3.55225929242558e-21	6	CYP1B1
1.59874786653195e-23	0.606130176547357	0.982	0.968	3.20069322879696e-20	6	NEAT1
6.22968080956155e-23	0.684610009721104	0.859	0.779	1.24718209807422e-19	6	LXN
2.6898047453761e-22	0.562202930594632	0.835	0.794	5.38498910024295e-19	6	MDK
4.41282543804464e-22	0.711664191188961	0.835	0.745	8.83447652696537e-19	6	ID3
5.16150406422698e-21	0.344161319839766	1	0.95	1.03333311365824e-17	6	RARRES2
1.33186355539902e-19	0.420319567971918	0.92	0.81	2.66639083790883e-16	6	CTSB
1.79343943558304e-19	0.35154744134468	0.969	0.891	3.59046575003725e-16	6	SERPINF1
1.32339792463852e-18	0.504553544889083	0.925	0.825	2.64944264512632e-15	6	AEBP1
1.66740674627318e-18	0.672903106090368	0.694	0.577	3.33814830603891e-15	6	ID2
1.88003601896705e-18	0.485303072789164	0.928	0.86	3.76383210997204e-15	6	MMP2
1.9370666137864e-18	0.46529447465133	0.902	0.807	3.87800736080037e-15	6	COL5A2
1.0016415206521e-17	0.471583225539925	0.751	0.706	2.0052863243455e-14	6	MFAP2
2.55903938829649e-17	0.454772192110499	0.674	0.622	5.12319685536956e-14	6	ABCA6
3.23664056652237e-17	0.53548360231263	0.722	0.582	6.47975441417778e-14	6	ISLR
4.55599440578297e-17	0.448783482710026	0.846	0.708	9.12110080037752e-14	6	MMP14
7.12019852360614e-17	0.615596581089418	0.733	0.606	1.42546374442595e-13	6	RGS2
6.65960705686917e-16	0.627796025853307	0.781	0.699	1.33325333278521e-12	6	HSPA1A
1.18314188510531e-15	0.457744244848613	0.763	0.664	2.36865005398082e-12	6	CDH11
1.6832810972534e-15	0.34069469926995	0.997	0.978	3.3699287567013e-12	6	RPL39
2.47632339927115e-15	0.468694834308268	0.694	0.556	4.95759944534085e-12	6	ANTXR1
6.13075208984789e-15	0.26377442209033	0.326	0.389	1.22737656838755e-11	6	MATN3
2.64241898194344e-14	0.50778129894496	0.861	0.778	5.29012280185076e-11	6	RARRES1
2.92137768089425e-14	0.358230604412007	0.494	0.471	5.8485981171503e-11	6	CST2
3.4335415543206e-14	0.430877173146715	0.835	0.74	6.87395019174983e-11	6	COL5A1
4.66451008578704e-14	0.406610614212998	0.799	0.674	9.33834919174566e-11	6	SLC40A1
1.45618835981057e-13	0.293318639232216	0.815	0.648	2.91528909634076e-10	6	THBS2
2.40489954762164e-13	0.258192967571228	1	0.985	4.81460889433853e-10	6	SPARC
5.75451570756263e-13	0.30891196160453	0.99	0.966	1.15205404465404e-09	6	FN1
8.15567774394245e-13	0.428478982665173	0.692	0.576	1.63276668433728e-09	6	FAP
2.0645026257716e-12	0.402704943269024	0.848	0.773	4.13313425679475e-09	6	NUPR1
2.44446059367047e-12	0.441266556485811	0.828	0.746	4.89381010852827e-09	6	COL8A1
6.76524672874371e-12	0.427058082285488	0.728	0.671	1.35440239509449e-08	6	HOPX
8.3562670240963e-12	0.340783172546044	0.54	0.536	1.67292465822408e-08	6	KCNQ1OT1
1.0711325228357e-11	0.430065315139638	0.771	0.795	2.14440731071708e-08	6	TSC22D1
1.27487712579732e-11	0.310441214111518	0.586	0.577	2.55230400584624e-08	6	MXRA5
1.75724771780582e-11	0.270913889924444	0.99	0.948	3.51800993104725e-08	6	RPS21
1.81613716777454e-11	0.486260357112051	0.71	0.663	3.63590660988464e-08	6	ASPN
3.68596527197151e-11	0.346567707117453	0.71	0.579	7.37930247448695e-08	6	ENPP2
4.20821705349726e-11	0.313391029689025	0.686	0.696	8.42485054110151e-08	6	LRRC17
4.63268583500176e-11	0.349709578750012	0.684	0.626	9.27463704167352e-08	6	MEG3
1.50775452710486e-10	0.484836115221464	0.519	0.404	3.01852456326393e-07	6	MAFB
1.68105175089486e-10	0.343268482094431	0.65	0.614	3.3654656052915e-07	6	TCF4
3.29166796719715e-10	0.428610296031719	0.658	0.58	6.58991927032869e-07	6	HSPA1B
3.78119912434239e-10	0.333384565840656	0.447	0.454	7.56996064693346e-07	6	TGFB3
4.95831950302466e-10	0.347920592852292	0.681	0.56	9.92655564505536e-07	6	HTRA1
5.15738793385737e-10	0.399308551869799	0.663	0.575	1.03250906435824e-06	6	SULF1
6.04184353390385e-10	0.400328259218534	0.64	0.559	1.20957707548755e-06	6	SLIT2
2.655468334034e-09	0.535466634184782	0.694	0.572	5.31624760473606e-06	6	FGF7
3.19771426090212e-09	0.276356096240519	0.427	0.468	6.40182395032605e-06	6	SEMA3C
4.37649815652636e-09	0.266783500012899	0.779	0.755	8.76174930936577e-06	6	CLEC11A
5.38609466697869e-09	0.387927793260556	0.578	0.541	1.07829615232913e-05	6	PDGFRL
1.24440622392796e-08	0.349819854976089	0.689	0.581	2.49130126030377e-05	6	INHBA
2.10644354278216e-08	0.278072649421619	0.288	0.328	4.21709997264989e-05	6	HSPA6
2.13116287393351e-08	0.397462753985574	0.602	0.526	4.26658807361489e-05	6	FIBIN
2.52855779589064e-08	0.577942911667934	0.504	0.419	5.06217270737305e-05	6	COMP
2.90335688940834e-08	0.285064639676186	0.504	0.472	5.8125204925955e-05	6	LAMP5
3.32476386450874e-08	0.281009705126912	0.738	0.7	6.65617725674651e-05	6	MOXD1
3.38210796780346e-08	0.298130201040691	0.712	0.689	6.77098015154253e-05	6	AREG
6.96207772999961e-08	0.703142756924227	0.445	0.354	0.000139380796154592	6	CST1
1.65631711928662e-07	0.356136252715266	1	0.996	0.000331594687281181	6	TIMP1
1.77886734559733e-07	0.256707669612976	0.684	0.683	0.000356129242588585	6	ITGBL1
2.41298062786908e-07	0.26599128554875	0.522	0.479	0.000483078721699389	6	CLDN11
3.23512763010876e-07	0.348979852064154	0.905	0.828	0.000647672551547775	6	DDIT4
8.07934071917564e-07	0.277470309047079	0.311	0.312	0.00161748401197896	6	PCSK1N
1.11033410505419e-06	0.289005434767369	0.689	0.603	0.00222288887831849	6	GGT5
1.19873993086325e-06	0.263785602236761	0.406	0.476	0.00239987734158822	6	GDF15
1.40234781951987e-06	0.305178278975215	0.735	0.71	0.00280750033467878	6	PRELP
1.46288105955557e-06	0.296002371677989	0.494	0.46	0.00292868788123025	6	LTBP3
2.47366030630972e-06	0.410931872181753	0.53	0.428	0.00495226793323205	6	HES1
6.27294686608852e-06	0.277381994574729	0.45	0.426	0.0125584396259092	6	SGIP1
1.309647612292e-05	0.263979065098226	0.653	0.652	0.0262191451980858	6	SPRY1
1.42984026828746e-05	0.294559715347096	0.779	0.771	0.0286254021711149	6	RBP1
3.32654656536439e-05	0.370183868346467	0.599	0.516	0.0665974622385951	6	GEM
6.27672582164861e-05	0.282043741934548	0.455	0.459	0.125660050949405	6	AHR
6.82190086383362e-05	0.271735810813013	0.504	0.415	0.136574455293949	6	DIO2
8.02971266100248e-05	0.317831571983224	0.902	0.877	0.16075484747327	6	TSC22D3
0.00013245944590777	0.270609943476618	0.47	0.46	0.265183810707356	6	RUNX1T1
0.000166781853011139	0.276310953986356	0.645	0.596	0.3338972697283	6	PRRX1
0.00019736497694599	0.268846436220925	0.571	0.597	0.395124683845872	6	IGFBP2
0.000243829928428906	0.418411681026175	0.789	0.737	0.488147516714669	6	CD9
0.000913470293751705	0.277857569058768	0.568	0.479	1	6	COL15A1
0	1.35510939371186	0.853	0.659	0	7	CA9
3.40342040659695e-255	1.56366615428563	1	1	6.8136476540071e-252	7	FTH1
2.52914631851522e-167	1.858579810039	0.887	0.726	5.06335092966747e-164	7	ANGPTL4
1.869915050247e-138	1.90619872867251	0.969	0.823	3.7435699305945e-135	7	DDIT4
6.24590980786666e-132	1.31705508484654	1	0.934	1.25043114353491e-128	7	LDHA
4.91782195788779e-128	2.06365471144057	0.773	0.5	9.84547955969136e-125	7	ADM
7.26928473321203e-126	1.04086380788211	1	0.997	1.45531080358905e-122	7	GAPDH
8.64207824882885e-100	0.743801620133645	0.606	0.614	1.73014406541554e-96	7	TREM1
3.83980895238881e-97	0.867562892710973	1	0.999	7.6872975226824e-94	7	FTL
3.54239783051743e-70	0.92828670954981	0.567	0.365	7.0918804566959e-67	7	MME
1.1293540677225e-69	1.42973282335356	0.611	0.406	2.26096684358045e-66	7	MMP3
3.77793070880275e-62	0.979594781281355	0.84	0.684	7.5634172790231e-59	7	PDPN
7.20650836999163e-61	0.596003581286216	0.549	0.466	1.44274297567232e-57	7	STC1
1.01389380742756e-60	1.05998736871771	0.784	0.701	2.02981540246998e-57	7	HILPDA
2.63061696746478e-59	1.1640929212789	0.812	0.619	5.2664951688645e-56	7	TGFBI
7.97671458703125e-55	1.18436245394893	0.814	0.673	1.59693826032366e-51	7	SERPINE1
2.38397319981112e-54	1.12525673476511	0.881	0.735	4.77271434602185e-51	7	SMIM3
2.63165545801174e-54	1.07122508350732	0.812	0.658	5.26857422693951e-51	7	PLIN2
3.56201720754619e-54	0.420090190865041	0.387	0.38	7.13115844950746e-51	7	IL11
8.71996544347546e-52	1.02655634264391	0.84	0.775	1.74573708178379e-48	7	DUSP1
7.79550037109784e-48	1.01102286483265	0.866	0.591	1.56065917429379e-44	7	CPE
4.73100387145503e-47	0.504805732678798	0.531	0.491	9.47146975065297e-44	7	STC2
3.95790133313966e-45	0.685941383654708	1	0.995	7.92371846894559e-42	7	VIM
7.56012540164296e-45	1.49017459963995	0.969	0.957	1.51353710540892e-41	7	MT2A
9.49182526750047e-45	0.762986976864906	0.923	0.79	1.90026341855359e-41	7	IL32
6.85210408610096e-42	0.758200643696471	0.892	0.689	1.37179123803741e-38	7	SOD2
2.33658169092669e-40	0.721805686983211	0.647	0.548	4.67783654523524e-37	7	ITGA5
6.21484253400025e-40	1.67232862018275	0.845	0.701	1.24421147530685e-36	7	MT1X
3.21056367254017e-39	0.790862042142638	0.982	0.91	6.42754847242542e-36	7	JUNB
8.23940850867003e-39	1.23964114531653	0.765	0.674	1.64952958343574e-35	7	PTX3
5.24233502210723e-37	0.795423198959136	0.719	0.551	1.04951547142587e-33	7	CD68
9.05665681938817e-37	0.353044828267471	0.415	0.189	1.81314269524151e-33	7	IL24
6.37051224041897e-35	0.484343933500446	0.997	0.996	1.27537655053188e-31	7	EEF1G
8.37534739765941e-35	0.322552858879124	0.33	0.285	1.67674454901141e-31	7	CSF3
1.23232466397271e-34	1.11468593277411	0.693	0.688	2.46711397727337e-31	7	MMP9
5.01756233422198e-34	0.559884098746929	0.606	0.595	1.00451597931124e-30	7	SCG5
2.69280667636005e-33	0.612714094061621	0.858	0.736	5.39099896607283e-30	7	NFKBIA
3.25043234990303e-33	0.75887103183765	0.75	0.506	6.50736556450587e-30	7	PLAUR
8.33593577722845e-32	0.782249645967132	0.853	0.695	1.66885434260114e-28	7	IFITM1
9.49254863066564e-31	1.22371386684987	0.871	0.824	1.90040823585926e-27	7	MT1E
1.1060287360147e-30	0.675737131676251	0.327	0.335	2.21426952950143e-27	7	BCAT1
2.64269744880763e-29	0.60685968277827	0.611	0.521	5.29068029251288e-26	7	NDRG1
2.37062086892607e-28	0.586718944121267	0.668	0.55	4.74598297959e-25	7	VEGFA
2.72203758856817e-28	0.546075431852467	0.57	0.523	5.44951925231347e-25	7	LOXL2
3.04546685884688e-28	0.643186241852496	0.817	0.704	6.09702465141145e-25	7	BTG1
3.90362401077883e-27	0.433754443692648	0.724	0.655	7.81505526957923e-24	7	GAL
1.6532440845595e-26	0.564706205195164	0.567	0.476	3.30979465728811e-23	7	HMGA1
9.53671248025925e-25	0.414405090292649	0.546	0.615	1.9092498385479e-21	7	HSD11B1
9.15038334116619e-24	1.99728905183893	0.709	0.594	1.83190674490147e-20	7	SERPINE2
2.66385122214758e-23	0.692509724028739	0.68	0.667	5.33303014673945e-20	7	CHI3L1
8.55040817213646e-23	0.460127121594973	0.428	0.603	1.71179171606172e-19	7	CHI3L2
8.78695626930479e-23	0.503011582336801	0.464	0.321	1.75914864511482e-19	7	CXCL6
2.2163131021075e-22	0.485291369636546	0.961	0.902	4.43705883041921e-19	7	SAT1
3.38494470971329e-22	0.250802294288656	0.376	0.608	6.77665930884602e-19	7	CXCL13
3.96225831112073e-22	1.01756027879027	0.606	0.523	7.93244113886371e-19	7	MMP1
4.74806872833277e-22	0.373701283531574	0.469	0.434	9.5056335941222e-19	7	IL7R
6.2400043942078e-22	0.531054326874896	0.979	0.939	1.2492488797204e-18	7	NNMT
3.0994819341765e-20	0.604673050587079	0.652	0.459	6.20516283222135e-17	7	THOC6
2.05990608624742e-19	0.59398723710331	0.827	0.709	4.12393198466733e-16	7	PNRC1
2.18079084480727e-19	0.508912765586869	0.83	0.709	4.36594327130415e-16	7	MMP14
7.39824704011991e-19	1.02385408625368	0.49	0.525	1.48112905743201e-15	7	SAA1
8.66738148046729e-19	0.394330144917885	0.979	0.953	1.73520977238955e-15	7	PFN1
2.24121703940751e-18	0.392481911910632	0.647	0.566	4.48691651289383e-15	7	WDR54
2.91428672072952e-18	0.325991946090804	0.394	0.415	5.83440201490049e-15	7	MT1F
4.31301557237763e-18	0.266013312460908	0.389	0.452	8.63465717590001e-15	7	C5orf46
9.26119666490994e-18	0.442028460567842	0.706	0.72	1.85409157231497e-14	7	GLUL
8.49212280242309e-17	0.397944219927339	0.459	0.252	1.7001229850451e-13	7	CXCL1
1.57421963651112e-16	1.2495214580173	0.668	0.692	3.15158771229525e-13	7	AREG
6.42794221668799e-16	0.353999583691045	0.379	0.349	1.28687403178094e-12	7	SMOX
1.11081055068235e-15	0.655466854363033	0.57	0.528	2.22384272246607e-12	7	TNFRSF11B
1.7284048015083e-15	0.623909498039791	0.876	0.844	3.46026641261962e-12	7	RPS4Y1
2.11024792720142e-15	0.364048732586258	0.675	0.657	4.22471635025725e-12	7	TNFAIP6
4.83687073044616e-15	0.419287010372374	0.603	0.552	9.68341520235322e-12	7	SPHK1
8.55149350736859e-15	0.406519574188007	0.369	0.446	1.71200900017519e-11	7	YWHAH
1.1901745240372e-14	0.28021162605803	0.598	0.612	2.38272939712247e-11	7	MSLN
2.21211340815471e-14	0.659109802695371	0.564	0.489	4.42865104312572e-11	7	CDKN1A
2.78177823352242e-14	0.6393362871902	0.521	0.419	5.56912002351188e-11	7	NMB
3.23724486429444e-14	0.350132689549074	0.469	0.457	6.48096421831746e-11	7	IL6
4.24015803435388e-14	0.596980551622924	0.923	0.876	8.48879638477646e-11	7	TSC22D3
1.10967033587765e-13	0.314748763738884	0.479	0.541	2.22156001242705e-10	7	BAMBI
2.5796383883042e-13	0.267218045259663	0.369	0.414	5.164436053385e-10	7	SGK1
3.38960176041252e-13	0.696323110651291	0.585	0.391	6.78598272434587e-10	7	IDNK
1.01545753979238e-12	0.434398510919263	0.778	0.708	2.03294599466435e-09	7	PDIA6
1.03275229074158e-12	0.483237561627056	0.428	0.455	2.06757008606465e-09	7	HAS1
1.04749235870055e-12	0.297824715736913	0.758	0.725	2.09707970211851e-09	7	SARNP
3.59243184422105e-12	0.285965351038785	0.536	0.569	7.19204855213054e-09	7	ALDOC
5.97631504562253e-12	0.275266430665512	0.68	0.668	1.19645827213363e-08	7	GZMB
6.51493726474275e-12	0.251720383759827	0.66	0.544	1.3042904404015e-08	7	CADM3
6.71350656308486e-12	0.253734320296252	0.32	0.285	1.34404401392959e-08	7	TWIST1
6.99270118417481e-12	0.298024307003797	0.796	0.761	1.3999387770718e-08	7	IFI30
1.96733108899929e-11	0.330809423320911	0.678	0.634	3.93859684017658e-08	7	TNFRSF12A
1.99881156133239e-11	0.307299157396555	0.727	0.613	4.00162074578744e-08	7	NAMPT
2.35619908041654e-11	0.315643026581957	0.523	0.594	4.71711055899392e-08	7	LOX
3.57392800170345e-11	0.468464462736353	0.356	0.212	7.15500385941031e-08	7	CXCL3
5.11339775919174e-11	0.550519260434084	0.773	0.688	1.02370223139019e-07	7	PRSS23
6.97762567789744e-11	0.36245825963862	0.621	0.459	1.39692066071507e-07	7	ANKRD37
9.96942687106011e-11	0.407048752038565	0.613	0.588	1.99587925958623e-07	7	ERRFI1
1.4811562378508e-10	0.264980800401984	0.438	0.454	2.96527478817731e-07	7	HMOX1
1.97861607931273e-10	0.338095510259777	0.353	0.461	3.96118939078408e-07	7	SLC44A1
2.04977031849611e-10	0.302388155354632	0.518	0.52	4.10364017762922e-07	7	NOL3
5.56622449080474e-10	0.46876067643784	0.706	0.553	1.11435814305911e-06	7	PLAT
1.8585902461238e-09	0.403373221762677	0.58	0.435	3.72089767273986e-06	7	SERTAD1
3.38156099951259e-09	0.34647477136982	0.678	0.581	6.76988512102421e-06	7	ISG20
3.5043379959866e-09	0.315120270203559	0.662	0.692	7.01568466796517e-06	7	GADD45B
3.61695003494541e-09	0.37018344044858	0.402	0.421	7.24113396996071e-06	7	RALA
4.10472628762165e-09	0.383418463093782	0.698	0.621	8.21766202781854e-06	7	SOCS3
5.8291087961544e-09	0.719724682789634	0.575	0.426	1.16698758099011e-05	7	JAM2
6.30630663811925e-09	0.53562346860208	0.608	0.458	1.26252258895147e-05	7	UAP1
1.18286660695945e-08	0.38015979622492	0.418	0.488	2.36809894713282e-05	7	TNFAIP8
1.60728872833725e-08	0.445602708042116	0.771	0.739	3.21779203413118e-05	7	SPON2
8.22722304148785e-08	0.412747383473165	0.534	0.593	0.000164709005290587	7	CD14
1.10685180808845e-07	0.293117921806813	0.508	0.467	0.000221591731979309	7	DPCD
1.11439423939561e-07	0.258434444316469	0.722	0.58	0.000223101726727001	7	PHLDA1
1.57512064270797e-07	0.283614238837603	0.763	0.762	0.000315339152670136	7	LMCD1
1.80422623712231e-07	0.743472120348046	0.719	0.65	0.000361206092671887	7	MT1M
1.81156949436011e-07	0.271745700929943	0.644	0.554	0.000362676212770895	7	HSBP1L1
3.29756719082359e-07	0.284504473567374	0.709	0.614	0.000660172951602882	7	GEMIN6
1.23337971449557e-06	0.348903654380957	0.732	0.708	0.00246922618842012	7	TDO2
1.30707811283591e-06	0.335125030769394	0.647	0.592	0.0026167703818975	7	PKIG
4.7846436172812e-06	0.279112971251403	0.485	0.374	0.00957885652179696	7	SLC20A1
5.47764588192058e-06	0.361365448092825	0.595	0.541	0.010966247055605	7	SYNPO
7.90037577165721e-06	0.263618715570087	0.49	0.5	0.0158165522948577	7	HIST1H1C
1.2300837078312e-05	0.330059949504043	0.647	0.535	0.0246262758307805	7	IER3
1.39575353711825e-05	0.307455219374454	0.567	0.495	0.0279429858131073	7	PLAU
2.04646328488783e-05	0.289929915577356	0.74	0.625	0.0409701949634544	7	MT1A
2.59497703361962e-05	0.357006628933374	0.848	0.777	0.0519514402130647	7	ZFP36
2.62822830866616e-05	0.289689141795201	0.835	0.842	0.0526171307394964	7	ATP6V0C
0.000123653248472411	0.359665538564973	0.43	0.392	0.247553803441767	7	MAP3K8
0.000667083571413388	0.403763596624036	0.459	0.363	1	7	TMEM159
0.000806232944068036	0.514646268215357	0.634	0.621	1	7	RNF7
0.00156531298207531	0.405582858881043	0.593	0.51	1	7	OSTF1
0.00167064825810732	0.284701155232661	0.802	0.745	1	7	FBXO32
0.00326012686505566	0.317275130757695	0.745	0.729	1	7	PDLIM2
2.70696279585863e-237	2.41833714736517	0.89	0.668	5.41933951730898e-234	8	PTX3
4.63998536078172e-190	2.48172305312894	0.984	0.621	9.289250692285e-187	8	C3
4.87682902222701e-187	1.42805910495839	0.784	0.468	9.76341170249848e-184	8	TFPI2
2.18076305382483e-169	3.29806092311572	0.929	0.458	4.36588763375731e-166	8	CCL2
2.41596063120409e-147	2.44773826027103	0.874	0.678	4.83675318367059e-144	8	PLA2G2A
3.94191673424268e-146	1.63234231092049	0.977	0.731	7.89171730195385e-143	8	NFKBIA
4.38547735415168e-143	0.711793829959304	0.874	0.754	8.77972566301167e-140	8	SCGB3A1
8.21668538011703e-143	1.67837953686892	0.755	0.436	1.64498041309943e-139	8	HAS1
8.62180254627458e-139	2.0617110324669	0.955	0.689	1.72608486976417e-135	8	SOD2
1.38509475960626e-137	1.27438550675704	0.632	0.58	2.77295970873173e-134	8	SERPINB2
6.85855010542359e-126	1.19893413544816	0.765	0.357	1.3730817311058e-122	8	LIF
2.21346322515644e-120	1.60113225388255	0.855	0.615	4.43135337676319e-117	8	ALDH1A3
5.94782386147135e-119	1.31686446777324	0.894	0.59	1.19075433706656e-115	8	FOSB
1.84498064036476e-117	1.76163175602506	0.913	0.382	3.69365124201024e-114	8	SGK1
8.93438507866645e-117	1.77162071066614	0.9	0.745	1.78866389274902e-113	8	C7
1.07215341163636e-115	1.15840937343585	0.819	0.633	2.14645113009599e-112	8	MEDAG
1.87018984850036e-114	1.60731735069242	0.906	0.604	3.74412007669772e-111	8	NAMPT
1.51385199236179e-113	0.991310781392862	0.616	0.565	3.0307316887083e-110	8	DKK1
5.48768600036873e-112	1.37864055411649	0.884	0.709	1.09863473727382e-108	8	CFB
6.45581412670106e-104	2.16438877135611	0.777	0.44	1.29245398816555e-100	8	IL6
7.50520071408431e-102	1.63079573826926	0.852	0.525	1.50254118295968e-98	8	IER3
8.2457769266324e-100	1.49515366474324	0.906	0.78	1.65080454071181e-96	8	IGF1
6.03846680138809e-95	1.52059512007688	0.981	0.816	1.2089010536379e-91	8	CCDC80
1.29604063877801e-93	1.49410594275827	0.945	0.619	2.59467335883358e-90	8	TNFRSF12A
3.61906388505139e-93	1.38825605176927	0.99	0.769	7.24536589787289e-90	8	ZFP36
6.97446587293544e-90	1.20104351377116	0.984	0.911	1.39628806776168e-86	8	JUNB
1.11005930862959e-89	1.26015641102089	0.726	0.496	2.22233873587644e-86	8	HP
7.59641944675126e-89	1.67569706567825	0.839	0.491	1.5208031732396e-85	8	TM4SF1
4.34330610892e-88	1.32194396911456	0.932	0.691	8.69529883005784e-85	8	KLF6
5.11692639389161e-87	1.59810657982442	0.971	0.773	1.0244086640571e-83	8	RARRES1
7.4392067358772e-87	1.02377774191614	0.777	0.329	1.48932918852262e-83	8	GPRC5A
1.23512952936748e-86	1.52705013562502	0.919	0.669	2.47272931779369e-83	8	SERPINE1
1.82833209017549e-86	1.33694289956055	0.829	0.447	3.66032084453132e-83	8	UAP1
1.80604568488481e-82	0.938515240801368	0.742	0.467	3.61570346113939e-79	8	HMGA1
2.20169505508584e-80	1.12084556735989	0.977	0.841	4.40779350028185e-77	8	LMNA
2.96891930006349e-77	1.27922950693134	0.994	0.956	5.94377643872711e-74	8	MT2A
5.56237595752297e-77	1.1200796355324	0.971	0.768	1.1135876666961e-73	8	DUSP1
2.12600966001373e-76	1.12382773911162	0.971	0.831	4.25627133934749e-73	8	FOS
8.90147362442082e-76	1.19415993534979	0.926	0.636	1.78207501960905e-72	8	FBLN1
1.15247545023751e-75	0.907859226425639	0.813	0.639	2.3072558513755e-72	8	PRG4
2.67867951615769e-74	1.87073279216997	0.848	0.537	5.36271639134769e-71	8	KRT18
6.84444376645118e-73	0.362991056537429	0.548	0.522	1.37025764204353e-69	8	IL1RL1
2.51411642977144e-72	1.2441742536056	0.926	0.705	5.03326109240242e-69	8	PNRC1
1.26092279383417e-70	0.695917064892769	0.716	0.478	2.52436743325602e-67	8	CLDN1
1.62371902767706e-70	1.1788305236417	0.845	0.663	3.25068549340948e-67	8	IER2
1.68856578435242e-68	1.06156166103665	0.59	0.256	3.38050870027355e-65	8	BDKRB1
3.64535919093701e-67	1.04982370135599	1	0.901	7.29800910025589e-64	8	SAT1
2.74379946772189e-66	1.67950462782373	0.687	0.316	5.49308653437921e-63	8	CXCL2
4.71611527859458e-66	1.01142586096401	0.968	0.733	9.44166278774635e-63	8	ANXA1
5.9803990869589e-65	1.44509993021478	0.877	0.576	1.19727589720917e-61	8	EMP1
1.53014985078898e-64	1.06151305966986	0.929	0.737	3.06336000127954e-61	8	EFEMP1
2.92692584685898e-64	1.3570915316677	0.858	0.574	5.85970554541167e-61	8	ERRFI1
2.1884484059077e-62	1.30225189979276	0.952	0.82	4.38127370862722e-59	8	MT1E
2.83237806878695e-62	1.02216661052372	0.806	0.379	5.67042089371147e-59	8	ANKRD28
3.40356844386242e-62	0.993412086438302	0.884	0.658	6.81394402461257e-59	8	EGR1
4.73424656475084e-61	1.12427780989368	0.694	0.343	9.47796162263118e-58	8	KDM6B
5.40308750523594e-60	1.37192645515258	0.932	0.78	1.08169811854823e-56	8	APOE
1.39474838063176e-58	1.29103488394321	0.871	0.549	2.79228625802478e-55	8	THBS1
2.1015058439214e-58	0.629263932426284	0.642	0.511	4.20721469953065e-55	8	NFATC2
4.86042049032712e-58	1.19824654659179	0.945	0.697	9.7305618216349e-55	8	MT1X
8.93653887357566e-55	1.29921874300004	0.916	0.609	1.78909508248985e-51	8	SOCS3
1.59387382184395e-54	0.90655085975617	0.839	0.621	3.19093539133159e-51	8	MT1A
1.31120572032996e-53	0.556484676168329	0.629	0.496	2.62503385210058e-50	8	NGF
2.66606437322171e-53	0.939987971066762	0.771	0.544	5.33746087518985e-50	8	MMP19
2.36500208982664e-52	0.406726348947722	0.742	0.541	4.73473418383292e-49	8	CADM3
4.67726691118016e-52	0.976846278843059	0.997	0.939	9.36388835618269e-49	8	NNMT
4.20432886065055e-51	0.892814253554479	0.645	0.576	8.41706637902239e-48	8	SLPI
2.44198135958092e-49	0.895898933333135	0.729	0.524	4.88884668188099e-46	8	NR4A1
8.51451109742909e-49	0.780799657381655	0.981	0.875	1.7046051217053e-45	8	S100A10
3.31032529215085e-48	0.922236907782242	0.874	0.502	6.62727123488601e-45	8	PLAUR
2.10021538423503e-46	1.11609393355404	0.719	0.362	4.20463119923852e-43	8	SLC20A1
[truncated: 257 more rows]
