# Supplementary material for: Cancer-associated fibroblast classification in single-cell and spatial proteomics data
Source: Nat Commun. 2023 Jul 18;14:4294. doi: 10.1038/s41467-023-39762-1 (PMC10354071; doi:10.1038/s41467-023-39762-1)
Supplement: Supplementary file 10 — Supplementary Dataset 7 [file 41467_2023_39762_MOESM10_ESM.xlsx]

## Sheet: Sheet1
		CAF	Breast	z-score		Validation	z-score
defining = bold		apCAF	HALLMARK_ALLOGRAFT_REJECTION	2.85177		HALLMARK_INFLAMMATORY_RESPONSE	3.65136
	overlap top 20	9/20	HALLMARK_INFLAMMATORY_RESPONSE	1.08637		HALLMARK_INTERFERON_GAMMA_RESPONSE	3.27855
	overlap top 5	2/5	HALLMARK_PI3K_AKT_MTOR_SIGNALING	0.880049		HALLMARK_P53_PATHWAY	2.96679
			HALLMARK_KRAS_SIGNALING_UP	0.84699		HALLMARK_ALLOGRAFT_REJECTION	2.79981
			HALLMARK_APICAL_SURFACE	0.804592		HALLMARK_INTERFERON_ALPHA_RESPONSE	2.5392
			HALLMARK_BILE_ACID_METABOLISM	0.581527		HALLMARK_IL6_JAK_STAT3_SIGNALING	2.45137
			HALLMARK_ANDROGEN_RESPONSE	0.543471		HALLMARK_COMPLEMENT	2.08344
			HALLMARK_COMPLEMENT	0.448859		HALLMARK_ESTROGEN_RESPONSE_EARLY	1.78713
			HALLMARK_IL6_JAK_STAT3_SIGNALING	0.258016		HALLMARK_ESTROGEN_RESPONSE_LATE	1.77024
			HALLMARK_ESTROGEN_RESPONSE_LATE	0.20456		HALLMARK_APOPTOSIS	1.60213
			HALLMARK_HEME_METABOLISM	0.158107		HALLMARK_TNFA_SIGNALING_VIA_NFKB	1.48822
			HALLMARK_KRAS_SIGNALING_DN	0.00744098		HALLMARK_IL2_STAT5_SIGNALING	1.47345
			HALLMARK_MITOTIC_SPINDLE	0.00544067		HALLMARK_FATTY_ACID_METABOLISM	1.36287
			HALLMARK_IL2_STAT5_SIGNALING	0.00522033		HALLMARK_OXIDATIVE_PHOSPHORYLATION	0.988417
			HALLMARK_HEDGEHOG_SIGNALING	0		HALLMARK_APICAL_JUNCTION	0.914149
			HALLMARK_MYC_TARGETS_V2	0		HALLMARK_CHOLESTEROL_HOMEOSTASIS	0.899802
			HALLMARK_OXIDATIVE_PHOSPHORYLATION	0		HALLMARK_KRAS_SIGNALING_UP	0.839247
			HALLMARK_PANCREAS_BETA_CELLS	0		HALLMARK_UV_RESPONSE_UP	0.799932
			HALLMARK_PEROXISOME	0		HALLMARK_HYPOXIA	0.433938
			HALLMARK_REACTIVE_OXYGEN_SPECIES_PATHWAY	0		HALLMARK_COAGULATION	0.318866
		dCAF	HALLMARK_ESTROGEN_RESPONSE_LATE	2.86085		HALLMARK_G2M_CHECKPOINT	2.27324
	overlap top 20	4/20	HALLMARK_E2F_TARGETS	2.62053		HALLMARK_MITOTIC_SPINDLE	2.17584
	overlap top 5	2/5	HALLMARK_G2M_CHECKPOINT	2.53839		HALLMARK_E2F_TARGETS	2.03246
			HALLMARK_UV_RESPONSE_DN	2.08229		HALLMARK_P53_PATHWAY	1.47183
			HALLMARK_PEROXISOME	1.77224		HALLMARK_OXIDATIVE_PHOSPHORYLATION	1.396
			HALLMARK_EPITHELIAL_MESENCHYMAL_TRANSITION	1.64997		HALLMARK_IL2_STAT5_SIGNALING	1.35175
			HALLMARK_MITOTIC_SPINDLE	1.64755		HALLMARK_UV_RESPONSE_UP	1.26241
			HALLMARK_MYC_TARGETS_V1	1.4138		HALLMARK_ALLOGRAFT_REJECTION	0.896185
			HALLMARK_GLYCOLYSIS	1.23043		HALLMARK_MYOGENESIS	0.890344
			HALLMARK_INTERFERON_ALPHA_RESPONSE	1.05055		HALLMARK_FATTY_ACID_METABOLISM	0.506495
			HALLMARK_ANGIOGENESIS	1.01734		HALLMARK_HEME_METABOLISM	0.504281
			HALLMARK_ESTROGEN_RESPONSE_EARLY	0.938176		HALLMARK_APICAL_JUNCTION	0.307843
			HALLMARK_IL6_JAK_STAT3_SIGNALING	0.934431		HALLMARK_KRAS_SIGNALING_DN	0.238238
			HALLMARK_HEDGEHOG_SIGNALING	0.893354		HALLMARK_ADIPOGENESIS	0.14313
			HALLMARK_TGF_BETA_SIGNALING	0.846835		HALLMARK_ESTROGEN_RESPONSE_LATE	0.137845
			HALLMARK_MTORC1_SIGNALING	0.812456		HALLMARK_INFLAMMATORY_RESPONSE	0.089028
			HALLMARK_HYPOXIA	0.802809		HALLMARK_ANDROGEN_RESPONSE	0
			HALLMARK_TNFA_SIGNALING_VIA_NFKB	0.799553		HALLMARK_ANGIOGENESIS	0
			HALLMARK_CHOLESTEROL_HOMEOSTASIS	0.798192		HALLMARK_BILE_ACID_METABOLISM	0
			HALLMARK_COMPLEMENT	0.738603		HALLMARK_CHOLESTEROL_HOMEOSTASIS	0
		iCAF	HALLMARK_PANCREAS_BETA_CELLS	2.15188		HALLMARK_APOPTOSIS	2.63262
	overlap top 20	13/20	HALLMARK_PEROXISOME	2.01997		HALLMARK_IL6_JAK_STAT3_SIGNALING	1.53249
	overlap top 5	2/5	HALLMARK_BILE_ACID_METABOLISM	1.84561		HALLMARK_BILE_ACID_METABOLISM	1.52727
			HALLMARK_IL6_JAK_STAT3_SIGNALING	1.70636		HALLMARK_REACTIVE_OXYGEN_SPECIES_PATHWAY	1.48073
			HALLMARK_FATTY_ACID_METABOLISM	1.50708		HALLMARK_TGF_BETA_SIGNALING	1.31264
			HALLMARK_COAGULATION	1.45775		HALLMARK_PEROXISOME	1.18274
			HALLMARK_UV_RESPONSE_DN	1.4238		HALLMARK_ESTROGEN_RESPONSE_LATE	1.03457
			HALLMARK_XENOBIOTIC_METABOLISM	1.3336		HALLMARK_XENOBIOTIC_METABOLISM	1.02405
			HALLMARK_KRAS_SIGNALING_UP	1.06034		HALLMARK_ESTROGEN_RESPONSE_EARLY	0.952254
			HALLMARK_COMPLEMENT	1.01125		HALLMARK_KRAS_SIGNALING_DN	0.937724
			HALLMARK_TNFA_SIGNALING_VIA_NFKB	0.927635		HALLMARK_COAGULATION	0.83959
			HALLMARK_TGF_BETA_SIGNALING	0.67346		HALLMARK_TNFA_SIGNALING_VIA_NFKB	0.781724
			HALLMARK_ESTROGEN_RESPONSE_LATE	0.672277		HALLMARK_ADIPOGENESIS	0.651159
			HALLMARK_ESTROGEN_RESPONSE_EARLY	0.652197		HALLMARK_HYPOXIA	0.600204
			HALLMARK_UV_RESPONSE_UP	0.54604		HALLMARK_UV_RESPONSE_UP	0.559026
			HALLMARK_REACTIVE_OXYGEN_SPECIES_PATHWAY	0.539225		HALLMARK_CHOLESTEROL_HOMEOSTASIS	0.52762
			HALLMARK_IL2_STAT5_SIGNALING	0.490803		HALLMARK_SPERMATOGENESIS	0.334256
			HALLMARK_INFLAMMATORY_RESPONSE	0.47492		HALLMARK_INFLAMMATORY_RESPONSE	0.319247
			HALLMARK_KRAS_SIGNALING_DN	0.434937		HALLMARK_KRAS_SIGNALING_UP	0.114023
			HALLMARK_EPITHELIAL_MESENCHYMAL_TRANSITION	0.383015		HALLMARK_APICAL_JUNCTION	0
		mCAF	HALLMARK_EPITHELIAL_MESENCHYMAL_TRANSITION	1.9175		HALLMARK_EPITHELIAL_MESENCHYMAL_TRANSITION	1.66325
	overlap top 20	9/20	HALLMARK_TGF_BETA_SIGNALING	1.4094		HALLMARK_UV_RESPONSE_DN	1.51985
	overlap top 5	1/5	HALLMARK_KRAS_SIGNALING_UP	1.11257		HALLMARK_INTERFERON_ALPHA_RESPONSE	1.11715
			HALLMARK_KRAS_SIGNALING_DN	1.09978		HALLMARK_INFLAMMATORY_RESPONSE	1.11566
			HALLMARK_COAGULATION	1.08167		HALLMARK_ANGIOGENESIS	1.10226
			HALLMARK_UV_RESPONSE_DN	0.840389		HALLMARK_ALLOGRAFT_REJECTION	1.06578
			HALLMARK_HEDGEHOG_SIGNALING	0.570668		HALLMARK_GLYCOLYSIS	0.856092
			HALLMARK_PEROXISOME	0.332352		HALLMARK_ESTROGEN_RESPONSE_EARLY	0.822793
			HALLMARK_XENOBIOTIC_METABOLISM	0.319676		HALLMARK_COAGULATION	0.717533
			HALLMARK_COMPLEMENT	0.199077		HALLMARK_SPERMATOGENESIS	0.657783
			HALLMARK_P53_PATHWAY	0.179165		HALLMARK_INTERFERON_GAMMA_RESPONSE	0.574882
			HALLMARK_GLYCOLYSIS	0.142448		HALLMARK_TNFA_SIGNALING_VIA_NFKB	0.462507
			HALLMARK_APICAL_JUNCTION	0.128719		HALLMARK_KRAS_SIGNALING_UP	0.246057
			HALLMARK_IL6_JAK_STAT3_SIGNALING	0.0988884		HALLMARK_ADIPOGENESIS	0
			HALLMARK_ANDROGEN_RESPONSE	0.0976984		HALLMARK_ANDROGEN_RESPONSE	0
			HALLMARK_ESTROGEN_RESPONSE_LATE	0.0694851		HALLMARK_BILE_ACID_METABOLISM	0
			HALLMARK_CHOLESTEROL_HOMEOSTASIS	0		HALLMARK_CHOLESTEROL_HOMEOSTASIS	0
			HALLMARK_DNA_REPAIR	0		HALLMARK_E2F_TARGETS	0
			HALLMARK_G2M_CHECKPOINT	0		HALLMARK_G2M_CHECKPOINT	0
			HALLMARK_HEME_METABOLISM	0		HALLMARK_HEME_METABOLISM	0
		tCAF	HALLMARK_TGF_BETA_SIGNALING	2.03278		HALLMARK_TNFA_SIGNALING_VIA_NFKB	3.33424
	overlap top 20	12/20	HALLMARK_KRAS_SIGNALING_UP	1.78318		HALLMARK_P53_PATHWAY	3.10217
	overlap top 5	1/5	HALLMARK_GLYCOLYSIS	1.65586		HALLMARK_HYPOXIA	2.78899
			HALLMARK_HYPOXIA	1.5009		HALLMARK_MTORC1_SIGNALING	2.78892
			HALLMARK_UNFOLDED_PROTEIN_RESPONSE	1.49248		HALLMARK_INFLAMMATORY_RESPONSE	2.39789
			HALLMARK_XENOBIOTIC_METABOLISM	1.48989		HALLMARK_EPITHELIAL_MESENCHYMAL_TRANSITION	2.2287
			HALLMARK_EPITHELIAL_MESENCHYMAL_TRANSITION	1.43665		HALLMARK_UNFOLDED_PROTEIN_RESPONSE	2.18439
			HALLMARK_UV_RESPONSE_DN	1.31379		HALLMARK_UV_RESPONSE_DN	2.00166
			HALLMARK_ESTROGEN_RESPONSE_LATE	1.05464		HALLMARK_ALLOGRAFT_REJECTION	1.8208
			HALLMARK_P53_PATHWAY	0.981541		HALLMARK_COAGULATION	1.66138
			HALLMARK_IL2_STAT5_SIGNALING	0.929316		HALLMARK_APOPTOSIS	1.50579
			HALLMARK_ESTROGEN_RESPONSE_EARLY	0.901339		HALLMARK_INTERFERON_GAMMA_RESPONSE	1.38798
			HALLMARK_COAGULATION	0.887377		HALLMARK_UV_RESPONSE_UP	1.25326
			HALLMARK_MTORC1_SIGNALING	0.841571		HALLMARK_COMPLEMENT	0.964136
			HALLMARK_CHOLESTEROL_HOMEOSTASIS	0.623405		HALLMARK_GLYCOLYSIS	0.959187
			HALLMARK_ANGIOGENESIS	0.574783		HALLMARK_IL6_JAK_STAT3_SIGNALING	0.823373
			HALLMARK_PANCREAS_BETA_CELLS	0.494662		HALLMARK_HEME_METABOLISM	0.772696
			HALLMARK_IL6_JAK_STAT3_SIGNALING	0.48507		HALLMARK_KRAS_SIGNALING_UP	0.693826
			HALLMARK_HEME_METABOLISM	0.477778		HALLMARK_IL2_STAT5_SIGNALING	0.438017
			HALLMARK_APICAL_SURFACE	0.460206		HALLMARK_ESTROGEN_RESPONSE_EARLY	0.0327113
